# Supplementary material for: Sox5 controls the establishment of quiescence in neural stem cells during postnatal development
Source: PLoS Biol. 2025 Jul 28;23(7):e3002654. doi: 10.1371/journal.pbio.3002654 (PMC12321142; doi:10.1371/journal.pbio.3002654)
Supplement: S1 Data — (XLSX) [file pbio.3002654.s007.xlsx]

## Sheet: Figure 1
Panel B	NSCs/mm2	0	5	14	30	60	90	150
		3.54291e+06	519389	13183	9960.2	3172.8	2760.5	3203.76
		4.4894e+06	558549	15327	8072.1	3029.68	3413.9	4153.75
			1168625	11465	10803	12829.8	3724.9	3997.22
			1.01934e+06	10331	10485.6	7551.8	3016.5	3589.5
			2.24129e+06	10154	8459.8	3200.5	3581.4
				10619	6255.7
					1152.8
					1352.2
Panel C	% NSCs pool/day	5	14	30	60	90
		19.09	10.39	2.52	1.33	0.74
Panel D	% MCM2+ NSCs/NSCs	0	5	14	30	60	90	150
		100	93.33	22.36	10.331	16.61	5.833	5.88
		100	97.56	19.3	10.046	21.9	5.981	7.73
			96.3	21.62	14.449	11.8	9.648	5.81
			86.54	20.55	8.494	15.3	13.721	6.09
			86.11	26.67	19.35
				20	7.8
				19.77	7.79
					9.33
Panel E	Prox1+ cells/mm2	0	5	14	30	60
		3729.57	3774.41	4975.22	8781.03	8028.87
		3309.44	6231.5	5946.18	7992.94	8290.67
		5949.32	4153.48	7359.53	9717.04	11185.4
			9695.64
			10294.2
			2080.33

## Sheet: Figure 2
Panel E	NSCs/mm2	Control	Sox5null		Panel E	MCM2+/NSCs (%)	Control	Sox5null
		519389	1.58997e+06				93.33	83.08
		558549	1202315				97.56	76.07
		1168625	1.3638e+06				96.3	76.06
		1.01934e+06	2.62282e+06				86.54	93.26
		2.24129e+06					86.11	73.5
Panel G	BrdU-L+/NSCs (%)	Control	Sox5null
		7.4	10.6
		7.7	28.5
		14.5	17.2
		11.3	17.4
		10.4
		11.9
Panel I	EdU+/Tom+NSCs (%)	Control	Sox5icKO
		20.6897	31.1927
		16.04	30.17
		20.75	22.12
		11.32
		14.68

## Sheet: Figure 3
Panel B	NSCs/mm2	Control	Sox5null		Panel B	MCM2+/NSCs (%)	Control	Sox5null
		13183	16675				22.36	17.15
		15327	15314				19.3	16.99
		11465.1	15970				21.62	16.14
		10331	17042				20.55	15.27
		10153.9	11067.7				26.67	15.29
		10619.2	14583.3				20	14.29
			10077.2				19.77	15.56
								18.75
Panel D	BrdU-L+/NSCs (%)	Control	Sox5null
		1.31782	1.18021
		5.26051	2.34465
		3.98284	1.24389
		5.78073	0.813008
		1.73401	1.4459
Panel F	EdU-L+/Tom+NSCs (%)	Control	Sox5icKO
		6.54	1.92
		10.48	6
		5.93	9.17
		6.48	2.88
		8.08	0.89
			1.9

## Sheet: Figure 4
Panel B	NSCs/mm2	Control	Sox5null		Panel B	MCM2+/NSCs (%)	Control	Sox5null
		11694.9	9592.7				10.331	15.681
		11130	12645.4				10.046	21.038
		4439.27	10518.8				14.449	20.948
		4466.43	7066.97				8.494	15.467
		4958.92	5451.99				19.35	17.07
		6562.12	8477.22				7.8	25.22
		5439.23					7.79	15.94
							9.33
Panel C	BrdU+/NSCs (%)	Control	Sox5null
		3.4	1.1
		3.8	1.7
		3.5	2.2
		7	1
		1.8
Panel E	MCM2+/NSCs Tom+ (%) P3 >> P30	Control	Sox5icKO		Panel E	MCM2+/NSCs Tom+ (%) P14 >> P30	Control	Sox5icKO
		12.67	15.32				13.55	27.69
		11.2	15.42				14.13	23.18
		9.95	13.11				10.16	26.52
		8	16.05				18.75	20.63
		8.42	21.65					26.55
Panel G	% EdU+ Tom+ NSCs		Control					Sox5icKO
		EdU+ Ki67-	60	73.9726	72.7273	61.1111	71.875	50	50	60.4938
		EdU+ Ki67+	40	26.0274	27.2727	38.8889	28.125	50	50	39.5062
Panel G	% EdU+ Tom+ NSCs		Control					Sox5icKO
		EdU- Ki67-	94.7368	93.913	96.4602	93.9655	98.5507	88.5965	75	83.4783
		EdU- Ki67+	5.26316	6.08696	3.53982	6.03448	2.89855	11.4035	25	16.5217

## Sheet: Figure 5
Panel B	DCX+ cells/mm2		Control										Sox5null
		P23	1.59945e+06	1.57091e+06	1.3436e+06	1.28505e+06	1.707e+06	1.36624e+06				P23	1.64255e+06	1.23426e+06	1.17444e+06	1.24983e+06	1.13333e+06	1.27189e+06
		P30	554256	722608	765119	722782	428840	489184	487539	817253		P30	1320145	1.5429e+06	1.51228e+06	691651	966418	1.13432e+06
		P60	204505	223473	204045	603437	659347					P60	210712	238611	1518658	448416
		P90	98598.6									P90	86652.2
		P150	74572	36166.3	73809.3	50601.6						P150	56696.5	37940.3	28275.7	27558.5
Panel D	DCX+/TdTom+ (%) P3 >> P30	Control	Sox5iCKO
		11.22	31.78
		16.22	25.71
		12.06	33.93
		17.12	31.93
		16.35	35.56
Panel D	DCX+/TdTom+ (%) P14 >> P30	Control	Sox5iCKO
		59.542	72.727
		54.808	69.231
		62.4	68.293
		59.77	68.6
			62.821
Panel F	NSCs/mm2		Control										Sox5null
		5	519389	558549	1168625	1.01934e+06	2.24129e+06					5	1.58997e+06	1202315	1.3638e+06	2.62282e+06
		14	13183	15327	12435	13598	11465.1	12602.8	10153.9	10619.2		14	16675	15314	15970	17042	11068	14583	10077	3207
		30	9960.2	8072.1	10803	10485.6	8459.8	6255.7	1152.8	1352.2		30	6851.5	8944.8	9205.7	10676.7	13678.4	6041	603.01	2551.16
		60	3172.8	3029.68	12829.8	7551.8	3200.5					60	3086.4	4535.07	3786.9	11810.5
		90	2760.5	3413.9	3724.9	3016.5	3581.4					90	1766.3	1931.6	1132.8	2290

## Sheet: Figure 6B
Panel B	Significant DEGs
	symbol	baseMean	log2FoldChange	lfcSE	stat	pvalue	padj	FoldChange	description
ENSMUSG00000029636	Wasf3	696.514541930881	-1.55928546696347	0.259892869982756	-5.99972391342221	1.97653300973508e-09	3.31365759082087e-05	0.339319097046514	WASP family, member 3
ENSMUSG00000066362	Rps13-ps1	89.7109405883168	-2.87099160035632	0.496701855876342	-5.78011047551045	7.4651588218883e-09	6.25766938244786e-05	0.136692728034205	ribosomal protein S13, pseudogene 1
ENSMUSG00000021704	Mtx3	242.064725652087	-1.96042421095122	0.349887840010033	-5.60300755492106	2.10664039026083e-08	0.000117726087142409	0.256952890966264	metaxin 3
ENSMUSG00000031253	Srpx2	70.2701917989344	2.11951303319724	0.387076800849813	5.47569120273786	4.35807100443207e-08	0.000146126120778607	4.34547243321467	sushi-repeat-containing protein, X-linked 2
ENSMUSG00000078234	Klhdc7a	181.411411461177	-2.09638187399837	0.382238703555488	-5.48448352952842	4.14679116337949e-08	0.000146126120778607	0.233843968962635	kelch domain containing 7A
ENSMUSG00000001630	Stk38l	498.910368713669	-1.01216351244789	0.205714203223194	-4.92024126963039	8.64375940107516e-07	0.000371570836818013	0.495802168863073	serine/threonine kinase 38 like
ENSMUSG00000007836	Hnrnpa0	524.69585094665	-2.31011849537912	0.444415855043889	-5.19810098843341	2.01334745172257e-07	0.000371570836818013	0.201643877158348	heterogeneous nuclear ribonucleoprotein A0
ENSMUSG00000015305	Sash1	999.126055620297	-1.72730825789383	0.347674540542923	-4.96817585548972	6.75856585994901e-07	0.000371570836818013	0.302014923001144	SAM and SH3 domain containing 1
ENSMUSG00000020594	Pum2	700.620856919777	-1.55139462637528	0.315088808288393	-4.92367416920542	8.49342125438666e-07	0.000371570836818013	0.34118009229667	pumilio RNA-binding family member 2
ENSMUSG00000020734	Grin2c	2153.00003019215	-1.34192820138726	0.272532024026885	-4.92392850410445	8.48238383591695e-07	0.000371570836818013	0.394493052675824	glutamate receptor, ionotropic, NMDA2C (epsilon 3)
ENSMUSG00000020899	Pfas	246.138278849443	-1.34509068683024	0.271237960676238	-4.95907978174117	7.0827877376701e-07	0.000371570836818013	0.393629244240015	phosphoribosylformylglycinamidine synthase (FGAR amidotransferase)
ENSMUSG00000020932	Gfap	10061.2438203631	1.16426445444653	0.2322005007365	5.01404799194524	5.329668386359e-07	0.000371570836818013	2.24118921384032	glial fibrillary acidic protein
ENSMUSG00000021097	Clmn	1252.66743020821	-1.72583003763317	0.350133785151505	-4.92905886498898	8.26266783419249e-07	0.000371570836818013	0.302324533391865	calmin
ENSMUSG00000024140	Epas1	2039.12462571598	-1.81109243791298	0.364525740570536	-4.96835267402066	6.75240726840641e-07	0.000371570836818013	0.284975058359031	endothelial PAS domain protein 1
ENSMUSG00000026176	Ctdsp1	385.269929177602	-1.66979836734879	0.3338456173109	-5.00170821710612	5.68245496454616e-07	0.000371570836818013	0.314297267093927	CTD small phosphatase 1
ENSMUSG00000026469	Xpr1	1319.92699324074	-1.36812215786868	0.275128085353548	-4.9726735680605	6.60358024260192e-07	0.000371570836818013	0.387395162032176	xenotropic and polytropic retrovirus receptor 1
ENSMUSG00000026965	Anapc2	1048.36660215021	1.12443892099902	0.221334446586095	5.08027077729012	3.76897261120973e-07	0.000371570836818013	2.18016741081066	anaphase promoting complex subunit 2
ENSMUSG00000028463	Car9	32.4573789994718	3.19098642947585	0.617232724549748	5.16982704020364	2.34310751441985e-07	0.000371570836818013	9.13235175432557	carbonic anhydrase 9
ENSMUSG00000029823	Luc7l2	792.644023568328	-1.87223918333449	0.360146543103515	-5.19854825538715	2.00850986770019e-07	0.000371570836818013	0.27314914582803	LUC7-like 2 (S. cerevisiae)
ENSMUSG00000031538	Plat	6932.1228409713	1.46536301379851	0.290089949528189	5.05140911011161	4.38562610358033e-07	0.000371570836818013	2.76132943059468	plasminogen activator, tissue
ENSMUSG00000032640	Chsy1	384.509874320912	-1.82412282237752	0.361865569843225	-5.04088527451727	4.63383213755733e-07	0.000371570836818013	0.282412759695508	chondroitin sulfate synthase 1
ENSMUSG00000038485	Socs7	342.55190426639	-1.7539814626122	0.355567715982527	-4.93290415235108	8.1015916125149e-07	0.000371570836818013	0.296482434372003	suppressor of cytokine signaling 7
ENSMUSG00000040260	Daam2	1708.88202132091	-1.74636593716631	0.333004863360372	-5.24426556280177	1.56906069813653e-07	0.000371570836818013	0.298051608205674	dishevelled associated activator of morphogenesis 2
ENSMUSG00000043279	Trim56	222.902447153436	-1.51328772856075	0.30685129615968	-4.93166477541374	8.15317499410679e-07	0.000371570836818013	0.350311989695884	tripartite motif-containing 56
ENSMUSG00000045038	Prkce	302.980420395615	-1.92434821822336	0.373502580911473	-5.15216846300579	2.57491566223255e-07	0.000371570836818013	0.263459257914153	protein kinase C, epsilon
ENSMUSG00000046447	Camk2n1	522.041976688323	-1.96250582773438	0.389677121384775	-5.03623569369515	4.74775908820756e-07	0.000371570836818013	0.256582409511603	calcium/calmodulin-dependent protein kinase II inhibitor 1
ENSMUSG00000047419	Cmya5	153.761496556765	-2.05424966659552	0.407803528924748	-5.03735137361841	4.72017814619096e-07	0.000371570836818013	0.240773802621274	cardiomyopathy associated 5
ENSMUSG00000048756	Foxo3	562.907903718374	-1.78711832130266	0.353281815652123	-5.05861961223172	4.22302321164952e-07	0.000371570836818013	0.289750223404381	forkhead box O3
ENSMUSG00000051790	Nlgn2	431.962244326682	-2.07622642018827	0.41759068884114	-4.97191741978259	6.62939447122259e-07	0.000371570836818013	0.237133859480217	neuroligin 2
ENSMUSG00000054509	Parp4	88.4852024268173	-2.02628477806639	0.410909333515272	-4.9312211059598	8.17171747351351e-07	0.000371570836818013	0.245486436700825	poly (ADP-ribose) polymerase family, member 4
ENSMUSG00000055065	Ddx17	1992.66652344678	-1.7594162815136	0.354394281849013	-4.96457299574374	6.88523867894602e-07	0.000371570836818013	0.295367647768427	DEAD box helicase 17
ENSMUSG00000059213	Ddn	160.999559624271	-2.05816125617265	0.416644990095035	-4.93984400413213	7.8185094768546e-07	0.000371570836818013	0.240121875043101	dendrin
ENSMUSG00000060657	Marf1	197.424607316763	-1.82655099346887	0.366773963499188	-4.98004541010151	6.35693554297063e-07	0.000371570836818013	0.2819378362224	meiosis regulator and mRNA stability 1
ENSMUSG00000063632	Sox11	1113.41200872053	-1.90169740524575	0.373992865879862	-5.08484941489935	3.67917854343891e-07	0.000371570836818013	0.267628301803136	SRY (sex determining region Y)-box 11
ENSMUSG00000071646	Mta2	919.086791059815	1.29378544318079	0.248089346072122	5.21499799836093	1.83819220096283e-07	0.000371570836818013	2.45170507675107	metastasis-associated gene family, member 2
ENSMUSG00000097060	NA	107.476927118245	-1.90602679994312	0.385912148876386	-4.93901735276453	7.85172259807499e-07	0.000371570836818013	0.266826377815772	NA
ENSMUSG00000110631	NA	334.738419751635	-1.65064936756148	0.329833338323299	-5.00449522765807	5.60085994801836e-07	0.000371570836818013	0.318496766843802	NA
ENSMUSG00000117310	Ptp4a1	121.76827764511	2.11838552991725	0.423014404071525	5.00783308919917	5.50462370604161e-07	0.000371570836818013	4.34207766146784	protein tyrosine phosphatase 4a1
ENSMUSG00000121070	NA	197.85833837349	-2.26950177523532	0.461214463391156	-4.92070816372157	8.62316300818786e-07	0.000371570836818013	0.207401498762135	NA
ENSMUSG00000001827	Folr1	28.5204340042408	3.84545150963653	0.783128989275874	4.91036797551353	9.09056435240934e-07	0.000381008278420356	14.3746159798958	folate receptor alpha
ENSMUSG00000018750	Zbtb4	583.797059489272	-1.61648969653734	0.331347236785753	-4.87853682504843	1.0687571188181e-06	0.000398171402155231	0.326128019920455	zinc finger and BTB domain containing 4
ENSMUSG00000038013	Wipf2	368.845335993221	-1.71546524469487	0.35146710733201	-4.88086995598815	1.05618875427691e-06	0.000398171402155231	0.30450435259167	WAS/WASL interacting protein family, member 2
ENSMUSG00000042903	Foxo4	24.0598461525662	-2.98156114803562	0.610300549655451	-4.88539810380128	1.0322007776669e-06	0.000398171402155231	0.12660785777971	forkhead box O4
ENSMUSG00000052707	Tnrc6a	543.703296624313	-1.5151496078694	0.309782854524236	-4.89100537922399	1.00322222472454e-06	0.000398171402155231	0.349860183921043	trinucleotide repeat containing 6a
ENSMUSG00000063953	Amd2	38.9863122652638	2.1480777979599	0.439495892378746	4.88759470841365	1.02075394519775e-06	0.000398171402155231	4.43236840241633	S-adenosylmethionine decarboxylase 2
ENSMUSG00000023845	Lnpep	785.239329867572	-1.43125173609273	0.293736834247676	-4.87256472195079	1.10158750567831e-06	0.0004014807507108	0.370809025287739	leucyl/cystinyl aminopeptidase
ENSMUSG00000005580	Adcy9	263.682886264857	-1.78746912879978	0.368372030481303	-4.85234757498913	1.22008549636548e-06	0.000435207092480154	0.289679775949769	adenylate cyclase 9
ENSMUSG00000060962	Dmkn	32.9182540676627	3.717687672028	0.766968813251408	4.84724751227839	1.25186203825567e-06	0.000437238897319922	13.1563525821285	dermokine
ENSMUSG00000005089	Slc1a2	72446.1186071233	-1.43968787268172	0.297876334494695	-4.83317305191078	1.34373882043e-06	0.000439211150882428	0.368647052548419	solute carrier family 1 (glial high affinity glutamate transporter), member 2
ENSMUSG00000033768	Nrxn2	896.159134535115	-1.81461146104765	0.375661557659338	-4.83044225327202	1.36230121359298e-06	0.000439211150882428	0.284280793991311	neurexin II
ENSMUSG00000095139	Pou3f2	428.403885262006	-1.58552617268684	0.328111454790003	-4.83227924395875	1.34978746732524e-06	0.000439211150882428	0.333203122894171	POU domain, class 3, transcription factor 2
ENSMUSG00000110440	NA	252.600393841567	-1.7792773028327	0.367902491300598	-4.83627413487375	1.32295440491415e-06	0.000439211150882428	0.291329297258985	NA
ENSMUSG00000116858	NA	180.192313206994	-1.70216314771325	0.353467736134942	-4.81561108327981	1.46750098745248e-06	0.000464201019898883	0.307324960889286	NA
ENSMUSG00000001521	Tulp3	652.012574600074	-1.81429916468761	0.377876144198793	-4.8013064400624	1.5763382927117e-06	0.000471916276380565	0.284342338159925	TUB like protein 3
ENSMUSG00000036446	Lum	367.477528755415	1.81001815148493	0.37679162935012	4.80376423066191	1.55710169200372e-06	0.000471916276380565	3.50646700212927	lumican
ENSMUSG00000114278	NA	95.6260922449769	1.93037716963114	0.401725416007405	4.8052154350014	1.54584960461765e-06	0.000471916276380565	3.81154833051108	NA
ENSMUSG00000038002	Cramp1	234.706776035434	-1.58793882891683	0.331384369628753	-4.79183381731547	1.65263767217942e-06	0.00048607843112435	0.332646364364564	cramped chromatin regulator 1
ENSMUSG00000032011	Thy1	201.738918843213	-2.16413066627903	0.453342963827295	-4.77371623463306	1.80857166206565e-06	0.000518782962027176	0.223116534073763	thymus cell antigen 1, theta
ENSMUSG00000040998	Npnt	60.0574370384769	1.98303763980333	0.415572922078922	4.77181629130959	1.82571993794234e-06	0.000518782962027176	3.95324574453676	nephronectin
ENSMUSG00000141277	NA	350.023346792108	-1.70622412859005	0.358074543897299	-4.76499700319221	1.88856456431358e-06	0.000527696415345285	0.306461101326228	NA
ENSMUSG00000024330	Col11a2	317.839530005486	-1.60861450000059	0.337902164355131	-4.76059247229312	1.93025466208834e-06	0.000530503596883787	0.327913112933441	collagen, type XI, alpha 2
ENSMUSG00000020821	Kif1c	432.485705197759	-1.78421746571718	0.375807780308533	-4.74768634181114	2.05756793978215e-06	0.000556373008233029	0.290333416058042	kinesin family member 1C
ENSMUSG00000030209	Grin2b	191.968471516867	-1.81775765444905	0.383798047641003	-4.73623476102032	2.17725367686695e-06	0.000579391395121816	0.283661517015766	glutamate receptor, ionotropic, NMDA2B (epsilon 2)
ENSMUSG00000072949	Acot1	1902.44505193639	0.915596304134204	0.193509395900619	4.73153409359218	2.22829382471296e-06	0.000583708530801761	1.88634858864324	acyl-CoA thioesterase 1
ENSMUSG00000025555	Farp1	2572.29758907661	-1.46281502440814	0.309464106435557	-4.72692953395147	2.27940322017608e-06	0.000587910692096185	0.362784563511998	FERM, ARH/RhoGEF and pleckstrin domain protein 1
ENSMUSG00000040102	Klhl42	197.121815917344	-1.28190349271902	0.27138905527447	-4.72349001481493	2.31831346924173e-06	0.000588886747149054	0.411252543660848	kelch-like 42
ENSMUSG00000020427	Igfbp3	69.5844589973904	2.3472686263333	0.497376226104409	4.71930201553413	2.36655246432008e-06	0.0005921679412586	5.08859942369658	insulin-like growth factor binding protein 3
ENSMUSG00000042249	Grk3	1275.58072553155	-1.12739150242911	0.239221859135601	-4.71274450630389	2.44402553523511e-06	0.00060256011909142	0.457742609288378	G protein-coupled receptor kinase 3
ENSMUSG00000067336	Bmpr2	826.980650767591	-1.47810205446233	0.313937021451054	-4.70827571603491	2.49821041081686e-06	0.00060699271793253	0.358960734319474	bone morphogenetic protein receptor type 2
ENSMUSG00000021820	Camk2g	1366.87289551176	-1.45635082979404	0.310485517549826	-4.6905596154266	2.72458827879717e-06	0.000652538892771923	0.364413717009692	calcium/calmodulin-dependent protein kinase II gamma
ENSMUSG00000098659	1110015O18Rik	47.8367174490988	2.23428698718205	0.477761198561096	4.6765769047616	2.91703234416941e-06	0.000688789397887326	4.70530090702669	RIKEN cDNA 1110015O18 gene
ENSMUSG00000040113	Ntmt2	202.788236984947	-1.47924504941313	0.318548391542439	-4.6437059130969	3.42214589414936e-06	0.00078875442503316	0.358676455376877	N-terminal Xaa-Pro-Lys N-methyltransferase 2
ENSMUSG00000041530	Ago1	497.349483484231	-1.45533209759705	0.313449006411677	-4.64296286741342	3.4344809440752e-06	0.00078875442503316	0.364671131833319	argonaute RISC catalytic subunit 1
ENSMUSG00000005533	Igf1r	834.418662613762	-1.66039763628474	0.359407452978052	-4.61981971304902	3.84073629877137e-06	0.000836344809351391	0.31635194340415	insulin-like growth factor I receptor
ENSMUSG00000009739	Pou6f1	477.085483705043	-1.19044806222802	0.257684343094517	-4.61979198243866	3.84124964629031e-06	0.000836344809351391	0.438166756729164	POU domain, class 6, transcription factor 1
ENSMUSG00000058740	Kcnt1	268.902066197307	-1.61669912204564	0.349737347737569	-4.62260931668856	3.78942999986345e-06	0.000836344809351391	0.32608068173229	potassium channel, subfamily T, member 1
ENSMUSG00000101299	NA	112.932764211447	-1.4024606239395	0.303461017144764	-4.62155118682169	3.80881326945692e-06	0.000836344809351391	0.378283400565167	NA
ENSMUSG00000038437	Mllt6	298.223869171479	-1.74687235654799	0.379516395187341	-4.60289035915215	4.16667606019142e-06	0.000895568258321913	0.297947003546756	myeloid/lymphoid or mixed-lineage leukemia; translocated to, 6
ENSMUSG00000019132	BC005537	1306.90592705146	-1.53366128693148	0.335015291074633	-4.57788443629524	4.69702043613185e-06	0.000972167254466054	0.345399694769832	cDNA sequence BC005537
ENSMUSG00000033207	Mamdc2	292.274941740787	1.17644521602434	0.256803598962296	4.58110875695736	4.62517223340194e-06	0.000972167254466054	2.26019181724684	MAM domain containing 2
ENSMUSG00000060924	Csmd1	830.834302615659	-1.50562798084267	0.328820616570462	-4.57887341902734	4.67486983115761e-06	0.000972167254466054	0.352176858764308	CUB and Sushi multiple domains 1
ENSMUSG00000034570	Inpp5j	120.098478582314	1.27190797379605	0.278075091827973	4.57397304244316	4.78561440608963e-06	0.000975838318742336	2.41480714305734	inositol polyphosphate 5-phosphatase J
ENSMUSG00000038384	Setd1b	137.918475736753	-2.0588240580286	0.450312590735321	-4.57198865940372	4.83117091891523e-06	0.000975838318742336	0.240011583771214	SET domain containing 1B
ENSMUSG00000115049	NA	92.1559232272223	-1.99359138124044	0.436652412092066	-4.56562548615924	4.9800718050204e-06	0.000993939331085321	0.251112999211757	NA
ENSMUSG00000138611	NA	148.508302105595	-2.38115686969185	0.522416159447559	-4.55796940165454	5.1650559871082e-06	0.0010187313367514	0.191955410539707	NA
ENSMUSG00000111236	NA	37.8313943778399	-2.11286614534523	0.464107768800548	-4.55253345748935	5.30037282201461e-06	0.00103326453908227	0.231187268313912	NA
ENSMUSG00000053113	Socs3	477.749192572868	1.20017078708175	0.263904920771586	4.54773932813671	5.42252401886012e-06	0.00104492661122057	2.29766869325716	suppressor of cytokine signaling 3
ENSMUSG00000038976	Ppp1r9b	808.393921162355	-1.50943204143302	0.332088305619132	-4.54527309722303	5.48640718326302e-06	0.00104522291394778	0.351249471217423	protein phosphatase 1, regulatory subunit 9B
ENSMUSG00000020032	Nuak1	267.88461191807	-2.12641991431599	0.469007626189944	-4.53387065705154	5.79125003156655e-06	0.00105532942151319	0.229025490752139	NUAK family, SNF1-like kinase, 1
ENSMUSG00000029406	Pitpnm2	640.253967738296	-1.53036289541638	0.337185054579305	-4.53864391268991	5.66171500636054e-06	0.00105532942151319	0.346190275395412	phosphatidylinositol transfer protein, membrane-associated 2
ENSMUSG00000052056	Zfp217	129.447920541763	-1.76286313645019	0.388613796012679	-4.53628552186725	5.72536570150897e-06	0.00105532942151319	0.294662804280607	zinc finger protein 217
ENSMUSG00000078786	Actmap	82.7689065884379	-1.56331359163542	0.344670048458996	-4.53568158482271	5.74177520728366e-06	0.00105532942151319	0.338373011265841	actin maturation protease
ENSMUSG00000026650	Meig1	61.2720536411533	1.83959284486495	0.406538717785015	4.52501266026465	6.03918903978114e-06	0.00108867746507453	3.57909005597573	meiosis expressed gene 1
ENSMUSG00000054256	Msi1	113.272306438999	-1.76885292996136	0.392006090503513	-4.51230981561882	6.41254266334119e-06	0.0011436838058608	0.293441956865781	musashi RNA-binding protein 1
ENSMUSG00000053080	Zfta	290.41863911049	-1.5075269181865	0.334350321218955	-4.50882449489041	6.51878057586132e-06	0.00115039322478226	0.351713613354636	zinc finger translocation associated
ENSMUSG00000025860	Xiap	616.762400986411	-1.29427976676592	0.287217807431538	-4.50626574424506	6.59784492626721e-06	0.00115221739780073	0.407739670311178	X-linked inhibitor of apoptosis
ENSMUSG00000054720	Lrrc8c	219.387864645102	-1.35079819146378	0.300160342790975	-4.50025535986426	6.78718772608635e-06	0.00117306394049317	0.392075067845862	leucine rich repeat containing 8 family, member C
ENSMUSG00000067586	S1pr3	401.7256492178	1.15335254899419	0.256498753303028	4.4965230206465	6.90737040264364e-06	0.00118165372245225	2.22430179756744	sphingosine-1-phosphate receptor 3
ENSMUSG00000059474	Mbtd1	691.428419147168	-1.38128797160775	0.307839938892015	-4.48703302300316	7.22218838178497e-06	0.00122303018404672	0.383875935565887	mbt domain containing 1
ENSMUSG00000022995	Enah	1320.25489985701	-1.4747751000979	0.32888225219187	-4.48420396743549	7.3186631855808e-06	0.00122697388306262	0.359789477757108	ENAH actin regulator
ENSMUSG00000079588	Tmem182	19.8375801604036	3.12416974557232	0.697419521345436	4.47961327429621	7.47783982837763e-06	0.00124124737349258	8.71904270828169	transmembrane protein 182
ENSMUSG00000040365	Trim41	269.853083468437	-1.49373243102639	0.333975398539423	-4.47258222479541	7.72806691856683e-06	0.00125787419310459	0.355092690681275	tripartite motif-containing 41
ENSMUSG00000042390	Gatad2b	705.443222666823	-1.46981759788786	0.328625727451314	-4.47261877299494	7.72674574786303e-06	0.00125787419310459	0.361027941302926	GATA zinc finger domain containing 2B
ENSMUSG00000024472	Dcp2	185.330349164553	-1.50877427932902	0.337861515593935	-4.46565888593942	7.98227063415892e-06	0.00126247893567617	0.35140965147792	decapping mRNA 2
ENSMUSG00000027656	Ccn5	15.7649348843881	6.36193923246664	1.42449914388146	4.4660884913779	7.96626697532821e-06	0.00126247893567617	82.2497410965286	cellular communication network factor 5
ENSMUSG00000030737	Slco2b1	572.960896061435	1.65822432181454	0.371061351323338	4.46886833107441	7.86345139562779e-06	0.00126247893567617	3.15627808873044	solute carrier organic anion transporter family, member 2b1
ENSMUSG00000005251	Ripk4	170.511470054155	1.81172816571304	0.405933444299846	4.46311628458677	8.07761867267705e-06	0.00126561941165823	3.51062565192479	receptor-interacting serine-threonine kinase 4
ENSMUSG00000050148	Ubqln2	530.786661819858	-1.48074741177923	0.331979762865072	-4.46035444751208	8.18242142573349e-06	0.00127016940002243	0.358303139106931	ubiquilin 2
ENSMUSG00000006307	Kmt2b	299.888434431334	-1.55530575647075	0.349363077968528	-4.4518320754286	8.51407381780394e-06	0.00130952704179342	0.34025640950076	lysine (K)-specific methyltransferase 2B
ENSMUSG00000017639	Rab11fip4	724.739967962453	-1.18612562924641	0.266776232536459	-4.44614431341559	8.74252291407781e-06	0.00131685141029368	0.439481508934061	RAB11 family interacting protein 4 (class II)
ENSMUSG00000020668	Kif3c	115.805544593065	1.67244874807561	0.376432687025854	4.44288927534271	8.87588484122788e-06	0.00131685141029368	3.18755171402129	kinesin family member 3C
ENSMUSG00000021217	Tshz3	60.6521356013213	-1.66241404635608	0.373989918334101	-4.44507716614697	8.78603251631465e-06	0.00131685141029368	0.315910096963202	teashirt zinc finger family member 3
ENSMUSG00000093387	NA	82.461232015783	-1.7883415888809	0.402517119913751	-4.44289571897985	8.87561892921168e-06	0.00131685141029368	0.289504647021294	NA
ENSMUSG00000037206	Islr	1136.86118443805	1.10265409154549	0.248655734261587	4.43446074075048	9.2303037504818e-06	0.00135742142435813	2.14749398660334	immunoglobulin superfamily containing leucine-rich repeat
ENSMUSG00000028354	Fmn2	813.210070534269	-1.48325759068885	0.334776583974602	-4.43058941900603	9.39758684311701e-06	0.00137000472543354	0.357680261115901	formin 2
ENSMUSG00000039349	C130074G19Rik	150.245675333	-1.44163157934984	0.326042547979541	-4.42160567166314	9.79701306575142e-06	0.00141592175902864	0.368150718090119	RIKEN cDNA C130074G19 gene
ENSMUSG00000039678	Tbc1d13	196.097885185715	-1.64549903918199	0.372703737616075	-4.41503229805823	1.00994910247302e-05	0.00143489802567459	0.319635811737461	TBC1 domain family, member 13
ENSMUSG00000069769	Msi2	2020.29112307315	-1.59296573878821	0.360760898328384	-4.41557204832716	1.00743217478784e-05	0.00143489802567459	0.331489312210047	musashi RNA-binding protein 2
ENSMUSG00000026596	Abl2	486.029694994239	-1.57813630505063	0.357627279001801	-4.41279622028688	1.02044035435074e-05	0.0014376203815706	0.334914256593504	ABL proto-oncogene 2, non-receptor tyrosine kinase
ENSMUSG00000024617	Camk2a	348.487347859813	-1.94007204725659	0.440089722985394	-4.40835571913817	1.04158372310455e-05	0.00145517925982064	0.260603425518909	calcium/calmodulin-dependent protein kinase II alpha
ENSMUSG00000043388	Tmem130	218.594675168269	1.56615202811579	0.355999326721691	4.39931176987917	1.0859472168043e-05	0.00150462025534909	2.96113861800993	transmembrane protein 130
ENSMUSG00000037287	Tbcel	793.836847595308	-1.25387352801244	0.285210721321719	-4.39630572862673	1.10108818408288e-05	0.00151309372181554	0.419320849827142	tubulin folding cofactor E-like
ENSMUSG00000021182	Ccdc88c	398.078759629392	-1.31262953834555	0.298786472748509	-4.39320269847155	1.11692897417299e-05	0.00151493413700412	0.402586433475191	coiled-coil domain containing 88C
ENSMUSG00000048402	Gli2	479.706860658714	-1.25853219564743	0.286517842938286	-4.39250897166119	1.12050004764993e-05	0.00151493413700412	0.417968986971931	GLI-Kruppel family member GLI2
ENSMUSG00000017897	Eya2	166.680691272585	1.58727489558639	0.361993222028902	4.38481938056747	1.16082055003429e-05	0.00154453623185118	3.00481234559918	EYA transcriptional coactivator and phosphatase 2
ENSMUSG00000074909	Ranbp6	212.850902050891	1.48617234636481	0.338808586585152	4.38646600236413	1.15207162309945e-05	0.00154453623185118	2.8014472865915	RAN binding protein 6
ENSMUSG00000048416	Mlf1	98.7203030951973	1.73638077710012	0.396229505474241	4.38226016263445	1.17454433334238e-05	0.00155049100381772	3.33198239282835	myeloid leukemia factor 1
ENSMUSG00000038119	Cdon	117.908430290253	-1.45615487203261	0.332666901085727	-4.37721596972871	1.20204852139737e-05	0.00157440183290835	0.364463217801003	cell adhesion molecule-related/down-regulated by oncogenes
ENSMUSG00000097504	NA	107.957576009161	-1.4757886729499	0.337399793772789	-4.37400585355343	1.21987105530895e-05	0.00158535955366314	0.359536794573653	NA
ENSMUSG00000053395	Cacng8	55.2092072390772	-2.19259649576649	0.501988292950995	-4.36782396433404	1.25490573061297e-05	0.0016183457364405	0.218757366442398	calcium channel, voltage-dependent, gamma subunit 8
ENSMUSG00000124938	NA	29.0004944662939	-2.86729714470535	0.656743082481903	-4.36593429179265	1.26580530451384e-05	0.00161994091070035	0.137043219557757	NA
ENSMUSG00000020658	Efr3b	971.942825759733	-1.35667048460717	0.310932804208364	-4.36322725117812	1.28157693807331e-05	0.00162769980051507	0.390482423345491	EFR3 homolog B
ENSMUSG00000023977	Ubr2	845.579293091012	-1.0978612121226	0.252343038218557	-4.35066970689213	1.35722364165035e-05	0.00171081611671189	0.467208616947706	ubiquitin protein ligase E3 component n-recognin 2
ENSMUSG00000025207	Sema4g	239.536697237918	-1.70341108054565	0.391997978356745	-4.34545884059492	1.38984832056267e-05	0.00173886620106217	0.307059239393853	sema domain, immunoglobulin domain (Ig), transmembrane domain (TM) and short cytoplasmic domain, (semaphorin) 4G
ENSMUSG00000000791	Il12rb1	84.2393616579458	2.42235800350187	0.560177325047913	4.32427000377904	1.53037770335558e-05	0.00184546439009114	5.36046443920413	interleukin 12 receptor, beta 1
ENSMUSG00000004328	Hif3a	622.976450338305	-1.39290831062297	0.322339840783288	-4.32124154196453	1.55153716096394e-05	0.00184546439009114	0.380796385379054	hypoxia inducible factor 3, alpha subunit
ENSMUSG00000007880	Arid1a	1521.76539570461	-1.50606671243416	0.348542473221911	-4.32104213444102	1.55294013747245e-05	0.00184546439009114	0.352069776104501	AT-rich interaction domain 1A
ENSMUSG00000013076	Amotl1	704.06150975145	-1.31116017172083	0.303986115411765	-4.3132238784814	1.60891047378077e-05	0.00184546439009114	0.402996671533847	angiomotin-like 1
ENSMUSG00000022521	Crebbp	1299.56438462684	-1.3733861351458	0.31840749730543	-4.31329710125635	1.60837746782654e-05	0.00184546439009114	0.38598424462021	CREB binding protein
ENSMUSG00000023033	Scn8a	460.86614995631	-1.11486200885052	0.25767915286556	-4.32655104789242	1.51462230395289e-05	0.00184546439009114	0.461735317393653	sodium channel, voltage-gated, type VIII, alpha
ENSMUSG00000027864	Ptgfrn	246.920527631212	-1.44125248819531	0.334183354026005	-4.31275965972605	1.61229355158404e-05	0.00184546439009114	0.368247468279574	prostaglandin F2 receptor negative regulator
ENSMUSG00000029518	Rab35	343.584796241354	-1.5876447121242	0.368323816983764	-4.31045900079328	1.62916033243954e-05	0.00184546439009114	0.332714186636416	RAB35, member RAS oncogene family
ENSMUSG00000038077	Kcna6	175.847110775268	-1.46424670991006	0.339694649433567	-4.31047916813425	1.62901175196001e-05	0.00184546439009114	0.362424726016532	potassium voltage-gated channel, shaker-related, subfamily, member 6
ENSMUSG00000043991	Pura	938.469386722227	-1.30828689585329	0.303132056512846	-4.31589753622065	1.58955704145168e-05	0.00184546439009114	0.403800080711216	purine rich element binding protein A
ENSMUSG00000048701	Ccdc6	451.393154400266	-1.44331556878766	0.33360778665957	-4.32638453448477	1.51576717603521e-05	0.00184546439009114	0.36772124393383	coiled-coil domain containing 6
ENSMUSG00000063558	Aox1	213.570699279538	-1.27562927089858	0.29496251325482	-4.32471657778611	1.52728092291169e-05	0.00184546439009114	0.413044958925084	aldehyde oxidase 1
ENSMUSG00000075470	Alg10b	290.405034307755	-1.30184670396089	0.301918003498399	-4.311921412026	1.61841961610967e-05	0.00184546439009114	0.405606673932542	ALG10 alpha-1,2-glucosyltransferase
ENSMUSG00000132493	NA	43.60920385612	-2.18303435400741	0.50419383451034	-4.32975217978918	1.49277236882625e-05	0.00184546439009114	0.220212099694369	NA
ENSMUSG00000003378	Grik5	786.837709404714	-1.52516406212093	0.354057335183061	-4.30767536939282	1.6497928038316e-05	0.00185629371518368	0.3474400421115	glutamate receptor, ionotropic, kainate 5 (gamma 2)
ENSMUSG00000022602	Arc	349.716663450819	1.36179800249338	0.316338370877088	4.30487771280362	1.67078001255846e-05	0.00186737512736951	2.57005280636675	activity regulated cytoskeletal-associated protein
ENSMUSG00000027663	Zmat3	324.131108887094	-1.3357874842456	0.310498902509967	-4.30206829540314	1.69211134623904e-05	0.00187869183574156	0.396175759714293	zinc finger matrin type 3
ENSMUSG00000056854	Pou3f4	132.752981756444	-1.48607210785605	0.345917137493603	-4.29603493664296	1.73880191042999e-05	0.00191782987028676	0.35698315197296	POU domain, class 3, transcription factor 4
ENSMUSG00000015461	Atf6b	239.220997121907	1.01343956780061	0.236304908991413	4.28869451813815	1.79726359718859e-05	0.00196935452332463	2.01871824753295	activating transcription factor 6 beta
ENSMUSG00000035640	Cbarp	181.118560209757	-1.79780905260252	0.41965386127656	-4.28402838266208	1.83539483510929e-05	0.00199807755913035	0.287611037476871	calcium channel, voltage-dependent, beta subunit associated regulatory protein
ENSMUSG00000018547	Pip4k2b	114.239913819026	-1.82763521020806	0.428603234654846	-4.26416569552925	2.00650509681966e-05	0.00209800683108446	0.281726033396219	phosphatidylinositol-5-phosphate 4-kinase, type II, beta
ENSMUSG00000022623	Shank3	158.267681223419	-1.72629179203685	0.404499213954902	-4.26772594972042	1.97475714356022e-05	0.00209800683108446	0.302227785747588	SH3 and multiple ankyrin repeat domains 3
ENSMUSG00000046876	Atxn1	370.224976428087	-1.54139407838497	0.361554124179465	-4.2632457363973	2.01478735344228e-05	0.00209800683108446	0.343553318001556	ataxin 1
ENSMUSG00000048895	Cdk5r1	173.044564504468	-1.95100763838137	0.457324964225036	-4.26612975674193	1.98893130502866e-05	0.00209800683108446	0.258635526024488	cyclin dependent kinase 5, regulatory subunit 1
ENSMUSG00000094483	Purb	912.079004293127	-1.46671778111797	0.343359289696909	-4.27167059441635	1.94014022625494e-05	0.00209800683108446	0.361804490458595	purine rich element binding protein B
ENSMUSG00000109394	A230057D06Rik	127.18472813324	-1.48570622010235	0.348321693508459	-4.26532785006188	1.99608873106403e-05	0.00209800683108446	0.357073699402789	RIKEN cDNA A230057D06 gene
ENSMUSG00000133770	NA	55.1389609854593	-1.68168417894805	0.394038805767172	-4.26781361209818	1.97398149658654e-05	0.00209800683108446	0.311718529550612	NA
ENSMUSG00000037692	Ahdc1	77.2330144614224	-2.07654127089316	0.487444050299677	-4.26006075900715	2.04371339711218e-05	0.00210201565046539	0.237082113536496	AT hook, DNA binding motif, containing 1
ENSMUSG00000071073	Lrrc73	47.7499856701658	-1.6323416557741	0.383108697898749	-4.26077942037617	2.03715215583627e-05	0.00210201565046539	0.322564224637537	leucine rich repeat containing 73
ENSMUSG00000028649	Macf1	2978.29466917735	-1.26445098980634	0.297124126748572	-4.25563216169357	2.08459183653277e-05	0.00213098671582146	0.416257741966929	microtubule-actin crosslinking factor 1
ENSMUSG00000034602	Mon2	844.822465095496	-1.28722954535176	0.303333450340345	-4.24361224885508	2.19950273580175e-05	0.00220806367459379	0.409737105888373	MON2 homolog, regulator of endosome to Golgi trafficking
ENSMUSG00000055675	Kbtbd11	653.108051515905	-1.38452906352475	0.326225326428672	-4.24408821559558	2.19484003628421e-05	0.00220806367459379	0.383014505639816	kelch repeat and BTB (POZ) domain containing 11
ENSMUSG00000100826	Ipw	152.537204693181	-1.36330370213693	0.321089879260365	-4.24586319966645	2.17753463931972e-05	0.00220806367459379	0.38869118583799	imprinted gene in the Prader-Willi syndrome region
ENSMUSG00000029673	Auts2	1262.0185188538	-1.43506925140599	0.338616436780521	-4.23803777823152	2.25481834115584e-05	0.00225012080294509	0.369829124564176	autism susceptibility candidate 2
ENSMUSG00000020220	Vps13d	676.31961302387	-1.29767280859924	0.306531811007237	-4.23340339240877	2.30181086473249e-05	0.00228342361817989	0.406781843390765	vacuolar protein sorting 13D
ENSMUSG00000028820	Sfpq	1224.85224575985	-1.33388276924781	0.315512771190243	-4.22766648784409	2.36127445130579e-05	0.00228825238012379	0.396699155331487	splicing factor proline/glutamine rich (polypyrimidine tract binding protein associated)
ENSMUSG00000040481	Bptf	1006.87754027246	-1.4451975094643	0.34178037943171	-4.22843906916858	2.35318224526067e-05	0.00228825238012379	0.367241878315921	bromodomain PHD finger transcription factor
ENSMUSG00000061080	Lsamp	198.660144428993	-1.31896249832762	0.311983279046716	-4.2276704775903	2.36123259379144e-05	0.00228825238012379	0.400823083631055	limbic system-associated membrane protein
ENSMUSG00000137183	NA	415.243939432666	-1.43491620329874	0.339377788632401	-4.22807930089079	2.35694725786076e-05	0.00228825238012379	0.369868359917672	NA
ENSMUSG00000016496	Cd274	222.857278868627	1.61657809530583	0.38310350590341	4.21969016308979	2.44638297584147e-05	0.00233639162923622	3.06646842389782	CD274 antigen
ENSMUSG00000035992	Fnip1	400.714405680744	-1.28616919953842	0.30484420342014	-4.21910334888607	2.45275828658261e-05	0.00233639162923622	0.410038363403988	folliculin interacting protein 1
ENSMUSG00000037111	Setd7	277.435943638259	-1.43467269964987	0.339930643535867	-4.22048652256468	2.4377563180478e-05	0.00233639162923622	0.36993079299869	SET domain containing (lysine methyltransferase) 7
ENSMUSG00000003847	Nfat5	604.335605565328	-1.3738919542811	0.326233019148123	-4.21138227475772	2.53812816035076e-05	0.00240405189877291	0.385848939521511	nuclear factor of activated T cells 5
ENSMUSG00000053641	Dennd4a	85.9989657994882	-1.69548429312425	0.402780488508368	-4.20944991502244	2.55993179723986e-05	0.00241108183037787	0.308750998368577	DENN domain containing 4A
ENSMUSG00000040430	Pitpnc1	2522.56201290604	-1.14437389473778	0.272018339544033	-4.20697331163783	2.58813692818266e-05	0.00242402880452416	0.452385974051385	phosphatidylinositol transfer protein, cytoplasmic 1
ENSMUSG00000025352	Gdf11	162.630946339535	-1.75773735430434	0.417950007894333	-4.20561627252975	2.60371684426515e-05	0.0024250729385614	0.295711580082029	growth differentiation factor 11
ENSMUSG00000021264	Yy1	626.297421364271	-1.2710812327336	0.302614383779029	-4.20033316612522	2.66522498319158e-05	0.00245751480892339	0.41434912114599	YY1 transcription factor
ENSMUSG00000023010	Tmbim6	3440.356068714	-1.26343147223372	0.300809214281789	-4.20010894696257	2.66786576334063e-05	0.00245751480892339	0.416552005173103	transmembrane BAX inhibitor motif containing 6
ENSMUSG00000018909	Arrb1	1141.69682999503	-1.37689905924772	0.328645813036314	-4.18961387801274	2.79429524165267e-05	0.00249182764501633	0.38504552657811	arrestin, beta 1
ENSMUSG00000033208	S100b	1106.13880384615	-0.968454696983174	0.231024480010459	-4.19200033234284	2.76505591323258e-05	0.00249182764501633	0.511053170304997	S100 protein, beta polypeptide, neural
ENSMUSG00000044772	Sntn	22.2400408133515	4.08104061732097	0.973041071934412	4.19410930846715	2.73945865098198e-05	0.00249182764501633	16.9244918996346	sentan, cilia apical structure protein
ENSMUSG00000063410	Stk24	197.561464645133	-1.59169999478404	0.379888235273491	-4.18991652541737	2.79057093343727e-05	0.00249182764501633	0.331780270943659	serine/threonine kinase 24
ENSMUSG00000064043	Trerf1	272.12004068137	-1.4147286937999	0.337409376575609	-4.19291457800633	2.7539316459047e-05	0.00249182764501633	0.375080276458839	transcriptional regulating factor 1
ENSMUSG00000101537	Gm29571	78.0149739760452	-1.23776670248135	0.295326452487192	-4.19118129126962	2.77505803015379e-05	0.00249182764501633	0.424028546224232	predicted gene 29571
ENSMUSG00000028838	Extl1	726.73883972683	-0.885703440054447	0.21176700970443	-4.18244296545837	2.88393379050778e-05	0.00249814400970654	0.541223564577222	exostosin-like glycosyltransferase 1
ENSMUSG00000034912	Mdga2	1552.55309240494	-1.18938724002139	0.284295259408782	-4.18363374223978	2.86886183141357e-05	0.00249814400970654	0.438489061821936	MAM domain containing glycosylphosphatidylinositol anchor 2
ENSMUSG00000039100	Marchf6	1435.96253224199	-1.2296514945114	0.294102166866355	-4.1810351403163	2.90185008815665e-05	0.00249814400970654	0.426420441951887	membrane associated ring-CH-type finger 6
ENSMUSG00000048915	Efna5	53.420694048501	-2.17454255922562	0.519786434877415	-4.18353079902607	2.87016184672972e-05	0.00249814400970654	0.221512104322726	ephrin A5
ENSMUSG00000052942	Glis3	318.576506960291	-1.39536995898532	0.333761886243494	-4.18073487865936	2.90568495015076e-05	0.00249814400970654	0.380147192374138	GLIS family zinc finger 3
ENSMUSG00000071226	Cecr2	263.885796942111	-1.22569993603364	0.29287547021718	-4.18505494886524	2.85097127591826e-05	0.00249814400970654	0.427590013500241	CECR2, histone acetyl-lysine reader
ENSMUSG00000134193	NA	276.696376903212	-1.40714567182014	0.336172594943068	-4.18578341300676	2.8418423253883e-05	0.00249814400970654	0.377056945051307	NA
ENSMUSG00000123952	NA	287.59216983369	-1.45440071374072	0.348266976194846	-4.17610859815494	2.96538291179819e-05	0.00253646145491309	0.364906634455355	NA
ENSMUSG00000028771	Ptpn12	517.698728299587	-1.02925256573355	0.246687831475016	-4.17228754081366	3.015567427022e-05	0.0025533327229305	0.489963924517097	protein tyrosine phosphatase, non-receptor type 12
ENSMUSG00000066687	Zbtb16	592.379804990679	-1.5901143965602	0.381094990930112	-4.1724883149981	3.01291055588423e-05	0.0025533327229305	0.332145115480333	zinc finger and BTB domain containing 16
ENSMUSG00000000804	Usp32	466.014388824723	-1.19684176604492	0.287017442320919	-4.16992694369672	3.04697297954421e-05	0.00256695989960094	0.43622919562674	ubiquitin specific peptidase 32
ENSMUSG00000054027	Nt5dc3	116.083546450785	-1.87104393188719	0.449195835610203	-4.16531896237529	3.10917564955275e-05	0.0026062664882376	0.273375539613751	5'-nucleotidase domain containing 3
ENSMUSG00000020021	Fgd6	653.133437149492	-1.29498204702286	0.311362048370468	-4.15908764025745	3.19521294669748e-05	0.00262753061155047	0.407541237635533	FYVE, RhoGEF and PH domain containing 6
ENSMUSG00000039081	Zfp503	68.155036857614	-1.85281097287878	0.44526467099362	-4.1611452548979	3.16655588396312e-05	0.00262753061155047	0.276852417949719	zinc finger protein 503
ENSMUSG00000072473	1700024G13Rik	19.414488589514	4.11938795484615	0.990489110592029	4.15894320371068	3.1972337891816e-05	0.00262753061155047	17.3803828282094	RIKEN cDNA 1700024G13 gene
ENSMUSG00000098424	NA	40.5722213015101	-2.04821179551461	0.492247943898659	-4.16093519719461	3.16947019445105e-05	0.00262753061155047	0.24178358464663	NA
ENSMUSG00000022048	Dpysl2	1582.52515850111	-1.37939672581424	0.331897502673831	-4.15609251260267	3.2373677835444e-05	0.00264753516542058	0.384379493004699	dihydropyrimidinase-like 2
ENSMUSG00000028957	Per3	1047.96631405062	-1.12831917618023	0.271726598649455	-4.15240606472917	3.28997814575412e-05	0.00267749920454213	0.457448368789066	period circadian clock 3
ENSMUSG00000042423	Fbrs	333.838832762313	-1.62529178224589	0.391616911712816	-4.15020836341655	3.32172753670879e-05	0.00267813798048208	0.32414432447821	fibrosin
ENSMUSG00000052632	Asap2	414.832439659069	-1.32121586196688	0.318354488045225	-4.15014052441813	3.32271219767535e-05	0.00267813798048208	0.400197521648748	ArfGAP with SH3 domain, ankyrin repeat and PH domain 2
ENSMUSG00000006362	Cbfa2t3	143.300650398637	-1.59498562729375	0.384509921534238	-4.14810005663723	3.35245884464173e-05	0.00268918528853677	0.331025525391386	CBFA2/RUNX1 translocation partner 3
ENSMUSG00000001280	Sp1	392.518486857325	-1.41854816908593	0.34229328178769	-4.14424776810488	3.40930976808344e-05	0.00271070622571356	0.374088580299557	trans-acting transcription factor 1
ENSMUSG00000032648	Pygm	1276.97486676706	-1.02964749556613	0.248495720668987	-4.1435220405171	3.42012183544997e-05	0.00271070622571356	0.489829817943881	muscle glycogen phosphorylase
ENSMUSG00000041773	Enc1	337.190021748388	-1.78940587951044	0.431909791308436	-4.1430083677649	3.42779433254563e-05	0.00271070622571356	0.289291155291087	ectodermal-neural cortex 1
ENSMUSG00000117942	NA	57.6358845281905	-1.87823143173772	0.453604015983461	-4.14068519138994	3.46269918118048e-05	0.00272545313485872	0.27201697097337	NA
ENSMUSG00000002028	Kmt2a	535.782225193968	-1.41533253823306	0.34234963527926	-4.13417276486522	3.56235430325165e-05	0.00277779987329913	0.374923318308952	lysine (K)-specific methyltransferase 2A
ENSMUSG00000028041	Adam15	142.658083500789	1.12693703817391	0.272660958281215	4.13310745065168	3.57891304880771e-05	0.00277779987329913	2.18394577805992	ADAM metallopeptidase domain 15
ENSMUSG00000114575	NA	48.1325437784523	-1.64098423386376	0.396831787815931	-4.13521367049587	3.5462452412687e-05	0.00277779987329913	0.320637654680791	NA
ENSMUSG00000029647	Pan3	258.737951436365	-1.53879390482699	0.372576285500831	-4.13014452264048	3.62535259181516e-05	0.00280087724432171	0.344173063483979	PAN3 poly(A) specific ribonuclease subunit
ENSMUSG00000024548	Setbp1	565.749732088871	-1.38777441164668	0.336290909219574	-4.12670807803659	3.67993040998306e-05	0.0028141293235263	0.382153881367118	SET binding protein 1
ENSMUSG00000036333	Kidins220	2558.09149818588	-1.16966803056232	0.283469082288816	-4.12626315758342	3.68705343642939e-05	0.0028141293235263	0.444523615335563	kinase D-interacting substrate 220
ENSMUSG00000117093	NA	12.0243239416488	-3.09129862305544	0.74924209337171	-4.12590089425449	3.69286281643774e-05	0.0028141293235263	0.117334678827306	NA
ENSMUSG00000063870	Chd4	1287.92776223017	-1.33251413990735	0.323462125216675	-4.11953683608166	3.79634732629765e-05	0.00287989877490408	0.397075667137337	chromodomain helicase DNA binding protein 4
ENSMUSG00000024393	Prrc2a	257.557029610886	-1.69724415613306	0.412300454578971	-4.11652264091302	3.84631561318549e-05	0.00290466131779526	0.308374599910569	proline-rich coiled-coil 2A
ENSMUSG00000030257	Srgap3	1600.08126087021	-1.18360946506068	0.287648073217757	-4.11478322041344	3.87543454703475e-05	0.00291352736237837	0.440248665170603	SLIT-ROBO Rho GTPase activating protein 3
ENSMUSG00000031618	Nr3c2	372.361242695461	-1.1219806797204	0.272880139736494	-4.11162454256962	3.92884845606253e-05	0.00292742863848393	0.459462594728277	nuclear receptor subfamily 3, group C, member 2
ENSMUSG00000074480	Mex3a	214.672171269714	-1.75392801959093	0.42648155080584	-4.11255308999152	3.91307444617899e-05	0.00292742863848393	0.296493417435005	mex3 RNA binding family member A
ENSMUSG00000034993	Vat1	84.1093327527397	-2.19761947374842	0.53494086787385	-4.10815401426137	3.98834117769606e-05	0.00295860795770241	0.217997051356455	vesicle amine transport 1
ENSMUSG00000027692	Tnik	1419.69198008393	-1.05779570889673	0.257688246634872	-4.10494356149488	4.0441360196753e-05	0.00298678151409059	0.480365448734918	TRAF2 and NCK interacting kinase
ENSMUSG00000034673	Pbx2	151.304383026186	-1.50171160571921	0.365978037079116	-4.10328340384692	4.07327785433554e-05	0.00299510979069891	0.353134185452652	pre B cell leukemia homeobox 2
ENSMUSG00000024392	Bag6	689.22605851176	-1.41493805177361	0.345050706268885	-4.10066702101168	4.11960977113541e-05	0.00301595012284214	0.375025850300144	BCL2-associated athanogene 6
ENSMUSG00000039661	Dusp26	830.178848108398	1.67795978294442	0.409383773572954	4.09874521478902	4.15395993891782e-05	0.00301947100023033	3.19975131473639	dual specificity phosphatase 26
ENSMUSG00000124470	NA	30.5042220629757	-2.28320767298522	0.557099451225902	-4.09838435123389	4.16044020908563e-05	0.00301947100023033	0.205440471961552	NA
ENSMUSG00000039109	F13a1	1005.39348447562	1.24065827228545	0.302832240851465	4.09685002097901	4.18810045810509e-05	0.00302644414569533	2.36306329443657	coagulation factor XIII, A1 subunit
ENSMUSG00000038530	Rgs4	1194.99290439751	1.4143653813136	0.345402546583342	4.0948319440729	4.22474722261201e-05	0.00303722105779073	2.66542461821619	regulator of G-protein signaling 4
ENSMUSG00000057230	Aak1	782.079146408842	-1.36365027620721	0.333081973557972	-4.09403805808144	4.23924680896529e-05	0.00303722105779073	0.388597822997387	AP2 associated kinase 1
ENSMUSG00000041540	Sox5	1112.22023153331	-0.930746138646375	0.227702512925033	-4.08755321445576	4.35946699173958e-05	0.00309904902087831	0.524586963710112	SRY (sex determining region Y)-box 5
ENSMUSG00000085664	Atxn7l1os2	66.9869165783355	-1.81674974737458	0.444476618579474	-4.08739103798268	4.3625145775561e-05	0.00309904902087831	0.283859760120047	ataxin 7-like 1, opposite strand 2
ENSMUSG00000068860	Gm128	44.353529373698	-1.66580536805643	0.407690607415474	-4.08595473566752	4.38959361207015e-05	0.00310512813950869	0.315168363945158	predicted gene 128
ENSMUSG00000028080	Lrba	242.330586245143	-1.52758372609286	0.374256541101952	-4.08164870437557	4.47173521690178e-05	0.0031354744263266	0.346857809880559	LPS-responsive beige-like anchor
ENSMUSG00000035735	Dagla	262.980541212735	-1.27957367701807	0.313525162686844	-4.08124715111347	4.479469095744e-05	0.0031354744263266	0.411917214071072	diacylglycerol lipase, alpha
ENSMUSG00000052534	Pbx1	2142.76555069412	-1.37499531704219	0.336944745179373	-4.08077388567141	4.48860043136525e-05	0.0031354744263266	0.385553957850004	pre B cell leukemia homeobox 1
ENSMUSG00000053646	Plxnb1	3214.93898773973	-1.27416906070072	0.312365809737896	-4.0790925926556	4.52118280599874e-05	0.00314512986483688	0.413463230128989	plexin B1
ENSMUSG00000022702	Hira	88.7701306605858	-2.28526168059408	0.560554589739303	-4.07678702917566	4.56622799246815e-05	0.00316333935098052	0.205148188399839	histone cell cycle regulator
ENSMUSG00000008730	Hipk1	715.2836958162	-1.32641846555987	0.32567873462864	-4.07278193054987	4.64549154980549e-05	0.00320500682438227	0.398756940398896	homeodomain interacting protein kinase 1
ENSMUSG00000038304	Cd160	8.83665308329015	-3.88998034719186	0.955502254705591	-4.07113675350817	4.67842725819079e-05	0.00320988386026713	0.0674526836351883	CD160 antigen
ENSMUSG00000073062	Zxdb	119.044793204599	-1.19713213746163	0.294098163653304	-4.07051891310979	4.69085324047389e-05	0.00320988386026713	0.436141404555502	zinc finger, X-linked, duplicated B
ENSMUSG00000047454	Gphn	2123.89860588135	-1.31454443941593	0.323062445803628	-4.06901036159113	4.72132478913897e-05	0.0032176020361754	0.402052431640358	gephyrin
ENSMUSG00000020532	Acaca	647.087535813964	-1.08698317551911	0.267395660515386	-4.06507410563066	4.80172026369361e-05	0.00324600162180739	0.470744721988926	acetyl-Coenzyme A carboxylase alpha
ENSMUSG00000028514	Usp24	804.676652350483	-1.12241467335568	0.276099908529047	-4.06524826225212	4.79813595312722e-05	0.00324600162180739	0.459324399304683	ubiquitin specific peptidase 24
ENSMUSG00000016477	E2f3	205.31280025286	-1.14133214613842	0.281264640987643	-4.05785861361994	4.95247339606422e-05	0.00328174768715481	0.453340781544166	E2F transcription factor 3
ENSMUSG00000020844	Nxn	938.84774255491	-1.34783447088312	0.332118208965639	-4.05829742091188	4.94317872988495e-05	0.00328174768715481	0.392881333396518	nucleoredoxin
ENSMUSG00000026816	Gtf3c5	161.749931195605	1.15483639700251	0.284531578464618	4.0587283957521	4.93406606535513e-05	0.00328174768715481	2.22659072462233	general transcription factor IIIC, polypeptide 5
ENSMUSG00000029757	Dync1i1	777.069160095036	1.43010781179444	0.352245690626864	4.05997248468645	4.90784991636223e-05	0.00328174768715481	2.69466851728031	dynein cytoplasmic 1 intermediate chain 1
ENSMUSG00000091549	NA	94.072413449123	-1.47472094437949	0.363246857043598	-4.05983125740437	4.91081928029912e-05	0.00328174768715481	0.359802983746109	NA
ENSMUSG00000035606	Ky	131.42194470334	-1.80739327529811	0.445939855819799	-4.05299784648195	5.05654680725511e-05	0.00333751996943433	0.285706690260811	kyphoscoliosis peptidase
ENSMUSG00000024294	Mib1	564.223666547793	-1.0300329015173	0.254253397614096	-4.05120604555567	5.09543117462325e-05	0.00334999622127682	0.489698980790004	MIB E3 ubiquitin protein ligase 1
ENSMUSG00000049252	Lrp1b	732.473607082374	-1.11867257057248	0.276502265758553	-4.04579892863998	5.21449773885537e-05	0.00341488494499649	0.460517354280877	low density lipoprotein-related protein 1B
ENSMUSG00000021819	Zswim8	573.921855156802	-1.2276928687263	0.303796664620449	-4.04116638429897	5.31860045761431e-05	0.00346808332380766	0.426999750291465	zinc finger SWIM-type containing 8
ENSMUSG00000064368	ND6	1650.66411755029	-1.35644520840226	0.335724514687118	-4.04035198223881	5.33710407123397e-05	0.00346808332380766	0.39054340176729	NADH dehydrogenase subunit 6
ENSMUSG00000026586	Prrx1	320.695064498663	-1.21991850612453	0.302210399082246	-4.03665297365407	5.42191772505727e-05	0.00346940651376279	0.429306967904	paired related homeobox 1
ENSMUSG00000033720	Sfxn5	1978.91599189802	-1.4399967627072	0.35662100703844	-4.03789102236477	5.39338964075328e-05	0.00346940651376279	0.368568131359387	sideroflexin 5
ENSMUSG00000040584	Abcb1a	431.44322727008	-1.24149728920241	0.307399138220155	-4.03871428004222	5.37449828667414e-05	0.00346940651376279	0.422933490278085	ATP-binding cassette, sub-family B member 1A
ENSMUSG00000068036	Afdn	780.04780794291	-1.00172598084775	0.248123357106763	-4.03720952565027	5.40907557577012e-05	0.00346940651376279	0.499402178296761	afadin, adherens junction formation factor
ENSMUSG00000020261	Slc36a1	212.161206187009	-1.64671393475904	0.408136504485718	-4.03471367216715	5.46689216901309e-05	0.00348488392446785	0.319366759259514	solute carrier family 36 (proton/amino acid symporter), member 1
ENSMUSG00000040850	Psme4	694.859392912828	-1.20723960211874	0.299310431071024	-4.03340303844027	5.49748704610746e-05	0.00349111251242392	0.433096493763336	proteasome (prosome, macropain) activator subunit 4
ENSMUSG00000048371	Pdp2	319.512770289428	-1.37661688459837	0.341516496223358	-4.03089426080912	5.5565038598748e-05	0.00351527498908683	0.385120844444614	pyruvate dehydrogenase phosphatase catalytic subunit 2
ENSMUSG00000022394	L3mbtl2	136.734730623999	1.20407268342311	0.298807587986719	4.02959205800565	5.5873731709726e-05	0.00352151545907352	2.30389135253501	L3MBTL2 polycomb repressive complex 1 subunit
ENSMUSG00000101249	NA	1690.70639452285	-1.54247588142472	0.382885741929731	-4.02855398493214	5.61209746368121e-05	0.00352385071080957	0.343295801544681	NA
ENSMUSG00000015709	Arnt2	145.421790889741	-1.53390931650746	0.381494562360925	-4.02078946293409	5.80034277177952e-05	0.00362846069286879	0.345340318412631	aryl hydrocarbon receptor nuclear translocator 2
ENSMUSG00000053205	Styx	118.365664596288	-1.5790763467546	0.393168371703869	-4.01628528742374	5.91226793445548e-05	0.00367108044152393	0.334696101812971	serine/threonine/tyrosine interaction protein
ENSMUSG00000055320	Tead1	606.736658891612	-1.43632854252495	0.357613865861615	-4.016422962416	5.90881672617537e-05	0.00367108044152393	0.36950645115125	TEA domain family member 1
ENSMUSG00000018334	Ksr1	217.823317223364	-1.44874548316211	0.360816311842093	-4.01518843692447	5.93983182184421e-05	0.00367458599605971	0.366339841758481	kinase suppressor of ras 1
ENSMUSG00000030527	Crtc3	662.382477215825	-1.17951148382422	0.294132474720961	-4.01013687775622	6.06835590573596e-05	0.00374029363086998	0.441500971074704	CREB regulated transcription coactivator 3
ENSMUSG00000096929	A330023F24Rik	78.8412091613142	-1.62846405115535	0.40617759289826	-4.00924147374926	6.09141016912058e-05	0.00374075060385738	0.323432363008086	RIKEN cDNA A330023F24 gene
ENSMUSG00000028456	Unc13b	289.902661027544	-1.17099459183823	0.292364133098058	-4.00526076653006	6.19491029006496e-05	0.00379042594937734	0.444115062750938	unc-13 homolog B
ENSMUSG00000019890	Nts	15.8372165510146	-3.03686755616439	0.758544837793457	-4.00354389728415	6.24006160338661e-05	0.00379138269769616	0.121846139197808	neurotensin
ENSMUSG00000061589	Dot1l	539.279727715646	-1.42358283273689	0.355586198937875	-4.0034816789546	6.24170369558092e-05	0.00379138269769616	0.372785375106364	DOT1 like histone lysine methyltransferase
ENSMUSG00000117113	NA	18.197588507465	-2.65366358239249	0.663302943648013	-4.00068114849295	6.31604153109484e-05	0.00382268722992076	0.158916013978149	NA
ENSMUSG00000032384	Csnk1g1	314.775175002919	-1.19816818720622	0.299565864651986	-3.99968196843176	6.34276623054669e-05	0.0038250530883135	0.435828308601689	casein kinase 1, gamma 1
ENSMUSG00000001435	Col18a1	56.7733242244689	1.98942795637972	0.497785189527915	3.99655915489658	6.42698270476805e-05	0.00386194856793678	3.97079520787589	collagen, type XVIII, alpha 1
ENSMUSG00000024083	Pja2	896.964259449127	1.1366657500478	0.284671864461809	3.99289811164422	6.52706193628918e-05	0.00390807833435315	2.19872282980748	praja ring finger ubiquitin ligase 2
ENSMUSG00000097408	NA	12.0492695255257	-3.28905698424464	0.824940567863368	-3.9870229594399	6.69075530903798e-05	0.00399183319416448	0.102304606743758	NA
ENSMUSG00000085795	Zfp703	274.13217072705	-1.69467890891547	0.42518335908364	-3.98576019665459	6.72644201374446e-05	0.00399889362980234	0.308923406668655	zinc finger protein 703
ENSMUSG00000033014	Trim33	319.429330589728	-1.26852994831765	0.318530901460443	-3.982439199781	6.82115780583504e-05	0.00404087316660157	0.415082510873348	tripartite motif-containing 33
ENSMUSG00000068284	Usf3	221.050340400916	-1.21290402494323	0.304688946456949	-3.98079431186261	6.86853647163991e-05	0.00405461316714941	0.43139937009083	upstream transcription factor family member 3
ENSMUSG00000037408	Cnnm4	87.701845823665	-2.03915187044472	0.512707603158729	-3.97722182757141	6.97251148603955e-05	0.00410154930047203	0.243306729639775	cyclin M4
ENSMUSG00000006932	Ctnnb1	1240.02386541501	1.33853961826137	0.336819335569926	3.97405812821419	7.06583066934368e-05	0.00414191088012401	2.52895193624985	catenin beta 1
ENSMUSG00000021978	Extl3	1275.59096201544	-1.27821893366409	0.321912849446523	-3.9706987026513	7.16621598323585e-05	0.00416249319760422	0.412304201053993	exostosin-like glycosyltransferase 3
ENSMUSG00000030302	Atp2b2	844.441608756374	-1.15789118388429	0.291608524505777	-3.97070416870256	7.16605155805607e-05	0.00416249319760422	0.448167151778983	ATPase, Ca++ transporting, plasma membrane 2
ENSMUSG00000052387	Trpm3	918.753224687525	-1.38793772185458	0.349571905130125	-3.97039264736661	7.1754281783932e-05	0.00416249319760422	0.382110624756497	transient receptor potential cation channel, subfamily M, member 3
ENSMUSG00000038807	Rap1gap2	106.882916429534	-1.37612579374556	0.346773515392924	-3.96837051464642	7.23657600473027e-05	0.00418348954204493	0.385251961216953	RAP1 GTPase activating protein 2
ENSMUSG00000025409	Mbd6	219.26867574274	-1.45871247435794	0.368206007343261	-3.96167483763526	7.44258530125464e-05	0.00425853046332881	0.363817671668319	methyl-CpG binding domain protein 6
ENSMUSG00000031732	Phlpp2	172.958985685753	-1.63040662727991	0.411495400379899	-3.96215030781557	7.42777522877035e-05	0.00425853046332881	0.322997157255324	PH domain and leucine rich repeat protein phosphatase 2
ENSMUSG00000058070	Eml1	823.84942295453	1.56744386610322	0.395574369183126	3.96245052312172	7.41843840150103e-05	0.00425853046332881	2.9637913092664	echinoderm microtubule associated protein like 1
ENSMUSG00000038679	Trps1	1046.32785414806	-1.33826680828555	0.337944342699394	-3.96002133841299	7.49430665771156e-05	0.00427353915362361	0.395495501914831	transcriptional repressor GATA binding 1
ENSMUSG00000033943	Mga	615.932484377385	-1.24778370130635	0.315276150776925	-3.95774846347076	7.56595700245107e-05	0.00429977183546076	0.421094605450934	MAX gene associated
ENSMUSG00000044730	Airim	210.2855680823	0.995161395211407	0.251720766284517	3.95343383821812	7.7037572658578e-05	0.00436329360007115	1.99330350531343	AFG2 interacting ribosome maturation factor
ENSMUSG00000023328	Ache	481.270383633286	1.35649426870147	0.343243940487241	3.9519831487073	7.75061997034557e-05	0.00437505534689709	2.56062194895862	acetylcholinesterase
ENSMUSG00000023915	Tnfrsf21	2067.57581449995	1.06815849780433	0.270479345989831	3.94913147211058	7.84352656511337e-05	0.00439788370783029	2.09675529275268	tumor necrosis factor receptor superfamily, member 21
ENSMUSG00000027495	Fam210b	1924.40987798478	0.760449411803704	0.192545978752991	3.94944322768357	7.83331865350699e-05	0.00439788370783029	1.6940182436657	family with sequence similarity 210, member B
ENSMUSG00000028488	Sh3gl2	856.243691504087	1.071603963352	0.27165065954438	3.94478690075451	7.98709750530508e-05	0.00443389700915363	2.10176877888603	SH3-domain GRB2-like 2
ENSMUSG00000045374	Wdr81	448.538906098342	-1.42528800786593	0.361301515884748	-3.94487137529915	7.98428242548727e-05	0.00443389700915363	0.372345026437837	WD repeat domain 81
ENSMUSG00000048899	Rimkla	49.7464672072739	1.81241855203619	0.459394088304795	3.94523699406794	7.97210914008535e-05	0.00443389700915363	3.51230602641462	ribosomal modification protein rimK-like family member A
ENSMUSG00000020716	Nf1	576.934067617678	-1.29610255716498	0.329288603167137	-3.93606867865729	8.28272785772793e-05	0.00458283605725441	0.407224832029099	neurofibromin 1
ENSMUSG00000085885	NA	64.1787982362625	-1.53875970428128	0.391030369587564	-3.93514116538895	8.31478094166581e-05	0.00458543758181011	0.344181222551403	NA
ENSMUSG00000097827	NA	36.1031959272581	-1.79445253736656	0.4565925661029	-3.93009582412288	8.49120149252958e-05	0.00466737682040192	0.288280960551029	NA
ENSMUSG00000033237	Arid2	751.914091177056	-1.21022928232147	0.308017751737503	-3.92908939661647	8.526813847172e-05	0.00467163510287054	0.432199922220059	AT-rich interaction domain 2
ENSMUSG00000019699	Akt3	439.09810246501	-1.19441930401604	0.30503411576089	-3.91569087620456	9.01456912627978e-05	0.0048666521368744	0.436962293290798	thymoma viral proto-oncogene 3
ENSMUSG00000025437	Usp33	597.136833393569	0.893664021225152	0.228427132969719	3.91224986982443	9.14402280414813e-05	0.0048666521368744	1.85788862792196	ubiquitin specific peptidase 33
ENSMUSG00000026384	Ptpn4	561.648054555735	-1.3493608220631	0.344397861193281	-3.91802904172457	8.92759522691837e-05	0.0048666521368744	0.39246589024474	protein tyrosine phosphatase, non-receptor type 4
ENSMUSG00000030500	Slc17a6	435.838112590333	1.13293131232978	0.289540573261023	3.91285856614103	9.12099601499052e-05	0.0048666521368744	2.19303876265643	solute carrier family 17 (sodium-dependent inorganic phosphate cotransporter), member 6
ENSMUSG00000037001	Zfp39	36.6905545120101	1.69562338951205	0.433279851231507	3.91346005287944	9.09829577161233e-05	0.0048666521368744	3.2391682106341	zinc finger protein 39
ENSMUSG00000050288	Fzd2	993.594795959824	-1.24460927642199	0.318026916239477	-3.91353439871986	9.09549365155525e-05	0.0048666521368744	0.422022178411066	frizzled class receptor 2
ENSMUSG00000058297	Spock2	1902.92467175679	-1.3257415170821	0.338801308880492	-3.91303540550884	9.11431651195383e-05	0.0048666521368744	0.398944091000274	sparc/osteonectin, cwcv and kazal-like domains proteoglycan 2
ENSMUSG00000058761	Rnf169	401.61403571129	-1.23816488411702	0.316053591025949	-3.91757891469541	8.94427696809547e-05	0.0048666521368744	0.42391153113953	ring finger protein 169
ENSMUSG00000061410	Zcchc14	674.227482754506	-1.34344449960785	0.343087280165122	-3.91575140576845	9.01230752133566e-05	0.0048666521368744	0.394078651250883	zinc finger, CCHC domain containing 14
ENSMUSG00000019907	Ppp1r12a	1208.72711148577	-0.95133197573182	0.243366565516322	-3.90904960060349	9.26599394590927e-05	0.00488504366362167	0.517154775593712	protein phosphatase 1, regulatory subunit 12A
ENSMUSG00000029833	Trim24	240.143288201353	-1.14056819436749	0.291682312002756	-3.91030977002373	9.21778311954863e-05	0.00488504366362167	0.453580903119161	tripartite motif-containing 24
ENSMUSG00000030655	Smg1	417.719667742161	-1.16425992345572	0.297804163047393	-3.9094816927406	9.24943645136018e-05	0.00488504366362167	0.446193090022466	SMG1 nonsense mediated mRNA decay associated PI3K related kinase
ENSMUSG00000042744	Hectd4	572.544779469061	-1.2095588814387	0.309569122388015	-3.90723361589868	9.33588785557807e-05	0.0049064626927513	0.432400806351776	HECT domain E3 ubiquitin protein ligase 4
ENSMUSG00000072770	Acrbp	145.162791970575	-1.3951295995925	0.35722309831999	-3.90548541276797	9.40364311445541e-05	0.00492662740043265	0.380210531858685	proacrosin binding protein
ENSMUSG00000045817	Zfp36l2	804.908766253456	-1.24298626803692	0.318376753569635	-3.9041363859031	9.45624461277961e-05	0.00492824101100927	0.422497213630304	zinc finger protein 36, C3H type-like 2
ENSMUSG00000052928	Ctif	439.197115676442	-1.27232188645933	0.325910523405707	-3.90389936834133	9.46551509421405e-05	0.00492824101100927	0.413992952452216	CBP80/20-dependent translation initiation factor
ENSMUSG00000022208	Jph4	114.534362490646	-1.21205863966632	0.310657157526275	-3.90159573118415	9.5560655562691e-05	0.0049599826331533	0.431652234028734	junctophilin 4
ENSMUSG00000017548	Suz12	398.681144291596	-0.933833241406937	0.239442644967505	-3.90002892564801	9.61811962069342e-05	0.00497678319262115	0.523465643967501	SUZ12 polycomb repressive complex 2 subunit
ENSMUSG00000053617	Sh3pxd2a	174.591963170762	-1.67301711411944	0.429133998050681	-3.89858906942594	9.6754811164752e-05	0.00497939818343202	0.313596831033275	SH3 and PX domains 2A
ENSMUSG00000068966	Zbtb34	120.964064029151	-1.17665728331552	0.301829929752522	-3.89841154679487	9.68257565045535e-05	0.00497939818343202	0.442375292808567	zinc finger and BTB domain containing 34
ENSMUSG00000038244	Mical2	1078.34483091198	-1.24273397848601	0.319001801227231	-3.89569580392677	9.79172207551463e-05	0.00502012907021415	0.422571103780232	microtubule associated monooxygenase, calponin and LIM domain containing 2
ENSMUSG00000041852	Tcf20	129.541902740474	-1.67498570927058	0.430119703943074	-3.8942315218655	9.85105292940908e-05	0.00503514946224217	0.313169211762975	transcription factor 20
ENSMUSG00000026667	Uhmk1	372.186208182809	-1.11575416383673	0.286578697383678	-3.89336044173213	9.88650882978555e-05	0.00503783754092162	0.461449870982797	U2AF homology motif (UHM) kinase 1
ENSMUSG00000037872	Ackr1	50.9881731781395	-1.65463190557939	0.425068069806332	-3.8926280826816	9.91641150315618e-05	0.00503783754092162	0.317618773697831	atypical chemokine receptor 1 (Duffy blood group)
ENSMUSG00000110185	Igip	168.76597649243	-1.3712519876736	0.352513172050668	-3.88993120369556	0.000100272644966503	0.00507876402677773	0.386555645264766	IgA inducing protein
ENSMUSG00000069171	Nr2f1	715.556344745286	-1.15830621031352	0.297924876192267	-3.88791370870958	0.000101109557279328	0.00510572809574681	0.448038244105427	nuclear receptor subfamily 2, group F, member 1
ENSMUSG00000031871	Cdh5	124.647348163784	-1.54028010164194	0.396489346478277	-3.88479568322104	0.000102415980678101	0.00511880534808152	0.343818695082864	cadherin 5
ENSMUSG00000040111	Gramd1b	655.8194203314	-1.14540009919247	0.294873066968265	-3.88438357890359	0.000102589835786185	0.00511880534808152	0.452064301474594	GRAM domain containing 1B
ENSMUSG00000042035	Igsf3	450.132662059684	-1.22952671500647	0.316529147076954	-3.88440283102128	0.000102581707665769	0.00511880534808152	0.426457324890563	immunoglobulin superfamily, member 3
ENSMUSG00000056602	Fry	866.505805421868	-1.15960671644866	0.298397613269464	-3.88611257222588	0.000101862284857857	0.00511880534808152	0.447634545525304	FRY microtubule binding protein
ENSMUSG00000038467	Chmp4b	488.870831167852	-1.35727118405802	0.349664211212147	-3.88164170234323	0.00010375366697795	0.0051462432748087	0.390319870799996	charged multivesicular body protein 4B
ENSMUSG00000040928	S100pbp	129.618293564846	-1.15341174932052	0.297093629131627	-3.88231734450791	0.000103465728949637	0.0051462432748087	0.44956083180628	S100P binding protein
ENSMUSG00000024109	Nrxn1	7033.16838267189	-1.1473003395005	0.295691992070307	-3.88005211594539	0.000104434085562862	0.0051647122255498	0.451469258657594	neurexin I
ENSMUSG00000036053	Fmnl2	946.975273319661	-1.11697476700253	0.287961882737937	-3.87889798601938	0.000104930744426228	0.00517401155972269	0.461059622902076	formin-like 2
ENSMUSG00000060445	Sycp2	59.0969542188763	-1.49677261678596	0.386357151646294	-3.8740647362372	0.000107034960070375	0.00526229063219895	0.354345193083985	synaptonemal complex protein 2
ENSMUSG00000029005	Draxin	194.870553917931	-1.4123365379198	0.364798151933947	-3.87155617546968	0.000108142727175873	0.00530120707925005	0.37570271900383	dorsal inhibitory axon guidance protein
ENSMUSG00000018476	Kdm6b	467.365066775859	-1.65970251333182	0.429008369094501	-3.86869495538029	0.000109419430064932	0.00534815377562271	0.316504405620049	KDM1 lysine (K)-specific demethylase 6B
ENSMUSG00000096188	Cmtm4	351.514022941942	-1.36428365328752	0.353039456868901	-3.86439426739243	0.000111365216181277	0.00542743560836951	0.388427256850508	CKLF-like MARVEL transmembrane domain containing 4
ENSMUSG00000033105	Lss	432.818175679616	1.47114039585681	0.381201958064911	3.85921521317658	0.00011375173085456	0.00542942591121196	2.77240955518815	lanosterol synthase
ENSMUSG00000036990	Otud4	344.360678901282	-1.07061522048961	0.277421206381768	-3.85916864270392	0.000113773407804161	0.00542942591121196	0.476115921638071	OTU domain containing 4
ENSMUSG00000054263	Lifr	1037.57280278625	-0.956819882390128	0.24787279866743	-3.86012457814659	0.000113329232701983	0.00542942591121196	0.515191293404584	LIF receptor alpha
ENSMUSG00000060206	Zfp462	140.801021062794	-1.6027872825628	0.415203824885515	-3.86024209436111	0.000113274741864956	0.00542942591121196	0.329240271600707	zinc finger protein 462
ENSMUSG00000068270	Shroom4	147.95936007826	-1.18869681519151	0.308057170810757	-3.85868899614655	0.000113996893572718	0.00542942591121196	0.438698958009503	shroom family member 4
ENSMUSG00000097536	NA	167.815417916401	-1.47644001282773	0.382364932994778	-3.86133739112495	0.000112768053309732	0.00542942591121196	0.359374509551603	NA
ENSMUSG00000107815	NA	59.0672607826929	-1.6509708716144	0.427331925448454	-3.86343910505125	0.000111801773505502	0.00542942591121196	0.318425797865847	NA
ENSMUSG00000111471	NA	265.468020558052	-1.29737067330648	0.335926673162323	-3.86206507834993	0.000112432605179537	0.00542942591121196	0.406867042284644	NA
ENSMUSG00000009079	Ewsr1	3852.72104288982	1.18818525468948	0.308000827290727	3.85773397149981	0.000114443109811723	0.00543523721244628	2.27865933549156	Ewing sarcoma breakpoint region 1
ENSMUSG00000009681	Bcr	524.924779161312	-1.31925511337536	0.342159363946997	-3.85567443824136	0.000115410998780498	0.00546572145354533	0.400741794814734	BCR activator of RhoGEF and GTPase
ENSMUSG00000024085	Man2a1	149.266437375017	-1.42254476874713	0.369590315864819	-3.84897738843202	0.000118611954481794	0.00552826160808755	0.373053702311031	mannosidase 2, alpha 1
ENSMUSG00000039844	Rapgef1	1031.94069256124	-1.20391735728962	0.312860598384623	-3.84809516924071	0.000119039811543072	0.00552826160808755	0.434094979594857	Rap guanine nucleotide exchange factor (GEF) 1
ENSMUSG00000057133	Chd6	692.260644038601	-0.980001573804273	0.254582052356303	-3.84945271959982	0.000118382030774414	0.00552826160808755	0.506979186842274	chromodomain helicase DNA binding protein 6
ENSMUSG00000057455	Rit2	214.120334308003	1.31690726525816	0.342169514950165	3.84869840158017	0.00011874709999247	0.00552826160808755	2.49131468721166	Ras-like without CAAX 2
ENSMUSG00000061100	Retnla	117.184416921765	2.11417382943912	0.549173060981047	3.84974060028062	0.000118242983657896	0.00552826160808755	4.32942019585703	resistin like alpha
ENSMUSG00000121926	NA	118.788001265528	-1.31460020887397	0.341290431852977	-3.85185193073411	0.000117227902212472	0.00552826160808755	0.402036890024007	NA
ENSMUSG00000139213	NA	55.3189853531724	-1.83540658984232	0.476955565128997	-3.84817103317773	0.000119002962075105	0.00552826160808755	0.280212537030581	NA
ENSMUSG00000024053	Emilin2	70.4671039868308	1.39982981074836	0.364033151627522	3.84533607582166	0.000120387323526433	0.00554476230472706	2.63870452523934	elastin microfibril interfacer 2
ENSMUSG00000031562	Dctd	280.525474279532	1.04513278628983	0.2717761478915	3.84556479440234	0.000120275075406848	0.00554476230472706	2.06355628049534	dCMP deaminase
ENSMUSG00000047747	Rnf150	108.873700296216	-1.36631523675947	0.35525836682415	-3.84597623688279	0.000120073400339598	0.00554476230472706	0.387880663829986	ring finger protein 150
ENSMUSG00000020407	Upp1	760.843215849919	0.892714369045027	0.232236363352217	3.84399047659521	0.000121049705127606	0.00554583382260783	1.85666607750526	uridine phosphorylase 1
ENSMUSG00000027210	Meis2	267.306442455062	-1.09019023080454	0.283624472659692	-3.84378054750096	0.000121153353679124	0.00554583382260783	0.4696994369207	Meis homeobox 2
ENSMUSG00000063142	Kcnma1	544.219722771788	-1.22497638402569	0.318732377684123	-3.84327564374302	0.000121402983173103	0.00554583382260783	0.427804515664125	potassium large conductance calcium-activated channel, subfamily M, alpha member 1
ENSMUSG00000026028	Trak2	381.662463664439	-0.978126224986732	0.254620498847039	-3.84150620007359	0.000122281646836223	0.00557079295980781	0.507638633921723	trafficking protein, kinesin binding 2
ENSMUSG00000024165	Jpt2	893.420313595811	1.09165314195653	0.284500674259218	3.83708455102602	0.000124503614955214	0.00559598687593611	2.13118102416237	Jupiter microtubule associated homolog 2
ENSMUSG00000024383	Map3k2	371.413273434202	-1.22444381732577	0.318990032118952	-3.83850181522027	0.000123787299617636	0.00559598687593611	0.427962467615194	mitogen-activated protein kinase kinase kinase 2
ENSMUSG00000037608	Bclaf1	246.955152952426	-1.1842566332618	0.308587947770598	-3.83766327174309	0.000124210646524781	0.00559598687593611	0.440051221473777	BCL2-associated transcription factor 1
ENSMUSG00000038539	Atf5	79.7572708128874	-2.00145289843811	0.521476243874595	-3.83805191885103	0.000124014264806752	0.00559598687593611	0.249748358617815	activating transcription factor 5
ENSMUSG00000118491	Gm44505	28.7396706543111	-2.0164982628968	0.525348344251844	-3.83840224293184	0.000123837498403456	0.00559598687593611	0.247157353735915	predicted readthrough transcript (NMD candidate), 44505
ENSMUSG00000128617	NA	32.1993050898903	2.39312299481712	0.623855840265807	3.83601922168026	0.000125044625441572	0.00560527579018168	5.25293231352884	NA
ENSMUSG00000047888	Tnrc6b	1273.04780779789	-1.22856232542698	0.320601942279431	-3.83204891614843	0.000127080463090962	0.00568134390325329	0.426742491525999	trinucleotide repeat containing 6b
ENSMUSG00000053783	Liat1	12.9383354423466	4.55508312420346	1.18956380096784	3.82920455422181	0.000128558118586562	0.00571691474298066	23.5080525641209	ligand of ATE1
ENSMUSG00000063382	Bcl9l	327.152420868523	-1.67884346649615	0.438396847074042	-3.82950625147312	0.000128400621554673	0.00571691474298066	0.312332917932942	B cell CLL/lymphoma 9-like
ENSMUSG00000029311	Hsd17b11	313.981512984155	-1.15443279973644	0.301700083694044	-3.82642518888778	0.000130017638535609	0.00576597794163573	0.449242772989208	hydroxysteroid (17-beta) dehydrogenase 11
ENSMUSG00000031523	Dlc1	310.994111160951	-1.31542142602767	0.343829316732659	-3.82579774909206	0.000130349277654634	0.00576597794163573	0.401808105955621	deleted in liver cancer 1
ENSMUSG00000025743	Sdc3	766.842606586128	1.32245539133079	0.346206795918171	3.81984238011134	0.000133536980619477	0.00588860972566697	2.50091390211041	syndecan 3
ENSMUSG00000039367	Sec24c	268.167038648474	1.22877666880635	0.321727174893705	3.81931264964585	0.00013382405639601	0.00588860972566697	2.3436817340826	SEC24 homolog C, COPII coat complex component
ENSMUSG00000030122	Ptms	642.677239233849	-1.41564658928724	0.370967167745816	-3.81609671251885	0.000135579381459611	0.00589974792602637	0.374841712532707	parathymosin
ENSMUSG00000030583	Sipa1l3	211.659348215719	-1.30575216465559	0.342178653242683	-3.81599539387253	0.000135635034163095	0.00589974792602637	0.404510157544234	signal-induced proliferation-associated 1 like 3
ENSMUSG00000031740	Mmp2	154.920866181107	1.10995786166296	0.290890221938015	3.81572764552903	0.000135782207627444	0.00589974792602637	2.15839342958284	matrix metallopeptidase 2
ENSMUSG00000048148	Nwd1	2254.34438447819	-1.05411297040012	0.276261947778102	-3.81562853255057	0.000135836725287574	0.00589974792602637	0.48159323432027	NACHT and WD repeat domain containing 1
ENSMUSG00000100975	NA	25.6042467453926	-2.14263801695354	0.561395842360279	-3.8166260867648	0.000135288954370874	0.00589974792602637	0.226465310477781	NA
ENSMUSG00000027615	Hps3	244.690588447971	1.19539134039466	0.313436620054811	3.81382156362463	0.000136834281267854	0.00590718996342246	2.29006943315227	HPS3, biogenesis of lysosomal organelles complex 2 subunit 1
ENSMUSG00000038838	Vars2	68.9996063662007	1.44197774946695	0.378054014368566	3.81421091871058	0.000136618752194291	0.00590718996342246	2.71693066584041	valyl-tRNA synthetase 2, mitochondrial
ENSMUSG00000095115	Itpripl2	103.850796282513	-1.61564794936137	0.423729416321091	-3.81292373654104	0.000137332498598861	0.00590718996342246	0.326318356361477	inositol 1,4,5-triphosphate receptor interacting protein-like 2
ENSMUSG00000136986	NA	10.8281433650665	-2.95547319753742	0.775151006461387	-3.81277089612428	0.000137417482000284	0.00590718996342246	0.128918105913713	NA
ENSMUSG00000003068	Stk11	547.488744451447	-1.18986684655048	0.312180461352347	-3.81147122851972	0.000138142136655551	0.00592315325071693	0.438343315660284	serine/threonine kinase 11
ENSMUSG00000033004	Mycbp2	861.181347113272	-1.138598209423	0.298994945623511	-3.80808514019732	0.000140047058237791	0.00598951257999126	0.454200686141621	MYC binding protein 2, E3 ubiquitin protein ligase
ENSMUSG00000031093	Dock11	350.362544493165	-1.0582589953097	0.278019297728809	-3.80642280573619	0.000140991271702219	0.00601455132337835	0.480211215823294	dedicator of cytokinesis 11
ENSMUSG00000074994	Qser1	175.788395305738	-1.29034550179653	0.339070063943031	-3.80554239082967	0.000141493776844712	0.00602066794112079	0.408853103941976	glutamine and serine rich 1
ENSMUSG00000047143	Dmrta2	82.7165550939008	-1.93342747086371	0.508268134446004	-3.80395177236731	0.000142405916728024	0.00604413973150716	0.261806446972451	doublesex and mab-3 related transcription factor like family A2
ENSMUSG00000032009	Sesn3	1066.41547548189	-1.34065510605993	0.352555297035684	-3.80268036626389	0.000143138983657539	0.0060599117702491	0.394841323728476	sestrin 3
ENSMUSG00000038248	Sobp	212.811343999222	-1.3937123248327	0.366620481120736	-3.80151245389294	0.000143815508569043	0.00607321662760706	0.3805842266075	sine oculis binding protein
ENSMUSG00000025261	Huwe1	978.846757536202	-1.12300427855211	0.295504608171482	-3.80029362486432	0.000144524737711588	0.0060878322304894	0.459136719502131	HECT, UBA and WWE domain containing 1
ENSMUSG00000021318	Gli3	1011.45085171238	-1.29710856503221	0.341395231696953	-3.79943374892716	0.000145027074325486	0.00609368145630769	0.406940968445977	GLI-Kruppel family member GLI3
ENSMUSG00000032827	Ppp1r9a	621.343698677496	-1.18533252440541	0.312082279208761	-3.79814107808571	0.000145785342967369	0.00611022818711984	0.439723175209297	protein phosphatase 1, regulatory subunit 9A
ENSMUSG00000038855	Itpkb	369.201394725376	-1.3654992749702	0.359644783053866	-3.7967998962067	0.000146576012728595	0.00612804701594739	0.388100104051577	inositol 1,4,5-trisphosphate 3-kinase B
ENSMUSG00000004383	Large1	720.83685684588	-1.25177491537661	0.330100885431336	-3.79209802403572	0.000149379924703207	0.00622973740708774	0.419931257680837	LARGE xylosyl- and glucuronyltransferase 1
ENSMUSG00000004360	9330159F19Rik	740.625039797897	-0.923407484112076	0.243662073766538	-3.78970543030356	0.000150826034690719	0.00627443789476404	0.527262214152938	RIKEN cDNA 9330159F19 gene
ENSMUSG00000096054	Syne1	1392.59467584252	-1.16980873373543	0.308900179693173	-3.78701215032439	0.00015246964720775	0.00632711295900479	0.444480263946989	spectrin repeat containing, nuclear envelope 1
ENSMUSG00000001910	Nacc1	73.6220385081907	-1.44550037385796	0.381856591239927	-3.78545351060794	0.000153428516237708	0.00635118290055598	0.367164791466787	nucleus accumbens associated 1, BEN and BTB (POZ) domain containing
ENSMUSG00000020893	Per1	753.359333131102	-1.54576170161295	0.4086146765572	-3.78293240623863	0.000154991515106892	0.00636870772246823	0.342514815496762	period circadian clock 1
ENSMUSG00000030203	Dusp16	253.453506172736	-1.37759920943764	0.364074078728081	-3.78384315151021	0.000154425162939893	0.00636870772246823	0.384858706574852	dual specificity phosphatase 16
ENSMUSG00000040717	Il17rd	238.974536086894	-1.27240262071429	0.33630241563466	-3.78350722909037	0.000154633831103462	0.00636870772246823	0.413969785756244	interleukin 17 receptor D
ENSMUSG00000043067	Dpy19l1	615.730140859423	1.33325172909511	0.352521450793906	3.78204425884587	0.000155545697068211	0.00637585235048546	2.51969957210809	dpy-19 like C-mannosyltransferase 1
ENSMUSG00000107096	NA	62.2050146492698	-1.34563326098006	0.35587222780695	-3.78122583285713	0.000156058025279441	0.00638125071660934	0.393481234514575	NA
ENSMUSG00000056004	Elapor2	837.52601810189	-1.16580586045114	0.308498607914133	-3.77896635687778	0.000157480696760477	0.00639264862273462	0.445715222598656	endosome-lysosome associated apoptosis and autophagy regulator family member 2
ENSMUSG00000064339	NA	25324.5217540297	-1.15672071391233	0.306053562956342	-3.77947148446476	0.000157161589499615	0.00639264862273462	0.4485309008934	NA
ENSMUSG00000098557	Kctd12	1578.03370346032	-1.30321740126657	0.344816347386406	-3.77945364581619	0.000157172848441615	0.00639264862273462	0.405221492079334	potassium channel tetramerisation domain containing 12
ENSMUSG00000032172	Olfm2	793.036069074871	1.34478597003003	0.356087802590602	3.77655724303521	0.000159011027691541	0.00643917845229152	2.53992512838672	olfactomedin 2
ENSMUSG00000021244	Ylpm1	421.589713797688	-1.12727222354038	0.298558244691652	-3.77571962450615	0.000159546375347126	0.00644528911492666	0.457780456016438	YLP motif containing 1
ENSMUSG00000048827	Pkd1l3	39.9800071214795	-1.51870844210204	0.402411618287501	-3.77401738191616	0.000160639560911503	0.00647385153529169	0.34899821383796	polycystic kidney disease 1 like 3
ENSMUSG00000043346	NA	45.9579887694892	2.08165693722968	0.551671919345488	3.77336033289384	0.000161063402171936	0.00647536675638489	4.23293089851112	NA
ENSMUSG00000029108	Pcdh7	832.517751518807	-1.18133850795675	0.313147612875044	-3.77246531471451	0.000161642442895982	0.00648309941423716	0.440942209615927	protocadherin 7
ENSMUSG00000070891	NA	8.54787451766937	-3.54981494856484	0.941344848221896	-3.77100374561998	0.000162592232300347	0.00650562953344945	0.085388467942552	NA
ENSMUSG00000025931	Paqr8	1563.05116170189	-0.974196645658486	0.258640495608475	-3.76660523854395	0.00016548234674883	0.00660550367439081	0.509023213058184	progestin and adipoQ receptor family member VIII
ENSMUSG00000069114	Zbtb10	101.725695398665	-1.40252006204247	0.372582441211062	-3.76432141429867	0.000167001967955321	0.00665032777380276	0.378267815854669	zinc finger and BTB domain containing 10
ENSMUSG00000033253	Szt2	299.312050876464	-1.31569399114492	0.349727462915735	-3.76205511622041	0.000168522897181128	0.00669499140104649	0.401732200427782	SZT2 subunit of KICSTOR complex
ENSMUSG00000036782	Klhl13	606.93758140821	0.883529534684262	0.234937453590874	3.76070107673366	0.000169437811073822	0.00669958703455808	1.84488326761927	kelch-like 13
ENSMUSG00000078908	Mon1b	210.340375839986	0.990763140706968	0.263442953030527	3.76082612690787	0.00016935312022522	0.00669958703455808	1.98723589874793	MON1 homolog B, secretory traffciking associated
ENSMUSG00000005534	Insr	831.834576693789	-1.16434526191893	0.30986986572754	-3.75752982364122	0.000171598920583745	0.00675318287226874	0.44616669753801	insulin receptor
ENSMUSG00000034154	Ino80	222.525713828029	-1.37978411990206	0.367180018319771	-3.75778651086734	0.000171423036557488	0.00675318287226874	0.384276292849163	INO80 complex subunit
ENSMUSG00000118075	Gm38576	78.4834506063367	-1.66940241790431	0.444377605768136	-3.75672040227733	0.000172154654356715	0.0067591868390874	0.314383538207017	predicted gene, 38576
ENSMUSG00000052557	Gan	271.880900117032	-1.16546104588259	0.31032038611386	-3.75567026220112	0.000172878184119095	0.00677173541298277	0.445821764498146	giant axonal neuropathy
ENSMUSG00000052516	Robo2	349.92894943659	-0.927916684140546	0.247112662432557	-3.75503495048052	0.00017331729120938	0.00677311045949941	0.525616808118511	roundabout guidance receptor 2
ENSMUSG00000015944	Castor2	917.285219861461	-1.06266138746161	0.283110993466744	-3.75351509473063	0.000174372026834218	0.00679719411376513	0.4787480820731	cytosolic arginine sensor for mTORC1 subunit 2
ENSMUSG00000039452	Snx22	94.3101128286121	1.42659037241202	0.380121977584374	3.75298050767236	0.000174744447541472	0.00679719411376513	2.68810663988802	sorting nexin 22
ENSMUSG00000038872	Zfhx3	549.03792607884	-1.61400773628035	0.430162621437523	-3.75208736381286	0.00017536832661455	0.00680567128632622	0.326689561634728	zinc finger homeobox 3
ENSMUSG00000027457	Snph	501.061461346603	-0.925665774992672	0.246752198586374	-3.75139828660392	0.000175851091809169	0.00680864562166449	0.526437521494205	syntaphilin
ENSMUSG00000022893	Adamts1	770.371655576836	0.933740321945854	0.248964479137795	3.75049615583537	0.000176485010898609	0.00681744517906722	1.910222011196	ADAM metallopeptidase with thrombospondin type 1 motif 1
ENSMUSG00000059495	Arhgef12	1266.30975663932	-0.936965746620464	0.250067320484302	-3.7468540263712	0.000179066218106505	0.00690125321047254	0.522330282781339	Rho guanine nucleotide exchange factor 12
ENSMUSG00000038538	Ubn2	891.256800120629	-1.06294476998069	0.283745214906907	-3.74612403712051	0.000179587819661723	0.0069054811849284	0.478654052836082	ubinuclein 2
ENSMUSG00000022314	Rad21	856.078626327819	-0.967047275080579	0.258221644036613	-3.74502795336343	0.000180373691478206	0.00691982823256778	0.511551971756346	RAD21 cohesin complex component
ENSMUSG00000034290	Nek9	675.20321191726	-1.06214170288161	0.283711588841917	-3.74373745964051	0.000181303095978262	0.00693960366227299	0.478920566766699	NIMA (never in mitosis gene a)-related expressed kinase 9
ENSMUSG00000014164	Klhl3	62.4853342954926	-1.81628094539897	0.485261253292535	-3.74289299439295	0.000181913709028253	0.00694711465115868	0.28395201498752	kelch-like 3
ENSMUSG00000022438	Parvb	414.750886036513	-1.34905812565716	0.360538202379889	-3.74178968207006	0.000182714401847446	0.00696183397039188	0.392548243392585	parvin, beta
ENSMUSG00000020886	Dlg4	410.358858031418	-0.961491848451447	0.25722734801632	-3.73790678116561	0.000185558716709431	0.00703033985762518	0.5135256169603	discs large MAGUK scaffold protein 4
ENSMUSG00000034101	Ctnnd1	399.699527373926	-1.09710337213695	0.293574479757937	-3.7370529381217	0.000186189734374326	0.00703033985762518	0.467454103605096	catenin delta 1
ENSMUSG00000044548	Dact1	53.4905619815286	1.65839004408718	0.443741539473211	3.73728825580752	0.000186015625925079	0.00703033985762518	3.15664067098553	dishevelled-binding antagonist of beta-catenin 1
ENSMUSG00000127315	NA	58.7061103207598	1.58266730082145	0.423333376894527	3.7385837904668	0.000185059814413265	0.00703033985762518	2.99523106046794	NA
ENSMUSG00000003949	Hlf	678.508310783113	-1.08078363240987	0.289362236061651	-3.73505419062217	0.000187674769906763	0.00707048880334131	0.472771956836811	hepatic leukemia factor
ENSMUSG00000003657	Calb2	2243.87841354167	1.19823045132723	0.32137147491069	3.7284903760056	0.000192630263974063	0.00720004775441492	2.29458054787629	calbindin 2
ENSMUSG00000022283	Pabpc1	1734.52027843364	-1.08095671744554	0.290057774577084	-3.72669451464152	0.000194007361049931	0.00720004775441492	0.472715240177923	poly(A) binding protein, cytoplasmic 1
ENSMUSG00000023047	Amhr2	69.0472177920831	-1.21504068236136	0.325841494862919	-3.72893170918125	0.000192293251109967	0.00720004775441492	0.430760932715751	anti-Mullerian hormone type 2 receptor
ENSMUSG00000035513	Ntng2	94.6114723524369	-1.66605377221438	0.447104811295546	-3.72631591099807	0.000194298859099557	0.00720004775441492	0.315114102725502	netrin G2
ENSMUSG00000036564	Ndrg4	552.811930765209	1.26397712694512	0.339032584843469	3.72818774197973	0.000192861683489196	0.00720004775441492	2.40156877925214	N-myc downstream regulated gene 4
ENSMUSG00000054364	Rhob	2311.27429580866	-1.45536572493064	0.390225757288649	-3.72954808273741	0.000191823500361359	0.00720004775441492	0.364662631925481	ras homolog family member B
ENSMUSG00000097994	NA	30.0000407126738	-1.9536208879297	0.524322512590044	-3.72599085680913	0.000194549456173573	0.00720004775441492	0.25816746632414	NA
ENSMUSG00000130984	NA	23.7960195085365	-1.88080108689703	0.504599492491192	-3.72731466219195	0.00019353077896905	0.00720004775441492	0.271532899385175	NA
ENSMUSG00000037697	Ddhd1	1265.67772441298	-0.873443112282114	0.234462741966817	-3.7252959892695	0.000195086175862994	0.00720400823423589	0.545842595921388	DDHD domain containing 1
ENSMUSG00000022066	Entpd4b	11.9971896197966	3.15571388887742	0.847945885515175	3.72159820901795	0.00019796584329631	0.00725700762941055	8.91178167243729	ectonucleoside triphosphate diphosphohydrolase 4B
ENSMUSG00000041261	Car8	496.562511233558	0.854930525232689	0.229687142923908	3.72215229093565	0.000197531819681666	0.00725700762941055	1.80867165420037	carbonic anhydrase 8
ENSMUSG00000070808	Bicra	199.533781675838	-1.18664330555625	0.31888449232253	-3.72123240272229	0.000198252877677902	0.00725700762941055	0.439323839886803	BRD4 interacting chromatin remodeling complex associated protein
ENSMUSG00000128561	NA	113.232757611982	-1.30788949902794	0.351386227686846	-3.72208526110341	0.000197584277931656	0.00725700762941055	0.403911324576738	NA
ENSMUSG00000003032	Klf4	804.188330277865	-1.57877635425071	0.424819461928481	-3.71634657951829	0.000202124280142005	0.00735057170624885	0.334765705408115	Kruppel-like transcription factor 4 (gut)
ENSMUSG00000025571	Tnrc6c	586.27361347382	-1.25501159009575	0.337689647488475	-3.71646450943859	0.000202030004825489	0.00735057170624885	0.418990201303096	trinucleotide repeat containing 6C
ENSMUSG00000040605	Bace2	331.913578518011	1.3632023737146	0.366737957138148	3.71710194481203	0.000201521142112305	0.00735057170624885	2.57255580622553	beta-site APP-cleaving enzyme 2
ENSMUSG00000020929	Eftud2	693.412250812265	1.01879590890068	0.274193507676248	3.71560916060644	0.000202714724016257	0.00735608733362022	2.0262271394755	elongation factor Tu GTP binding domain containing 2
ENSMUSG00000031557	Plekha2	333.205343232732	1.20013950090482	0.323057102793768	3.71494540911227	0.000203247568354574	0.00735949348480441	2.29761886672572	pleckstrin homology domain-containing, family A (phosphoinositide binding specific) member 2
ENSMUSG00000026014	Raph1	234.406534165851	-1.20559826994498	0.324579392265518	-3.71434015428421	0.0002037345995594	0.00736122965864945	0.433589501438111	Ras association (RalGDS/AF-6) and pleckstrin homology domains 1
ENSMUSG00000054387	Mdm4	727.243403885533	-0.98619477180175	0.265700605475117	-3.71167679515923	0.00020589078334645	0.00741499593131253	0.504807492397047	transformed mouse 3T3 cell double minute 4
ENSMUSG00000070047	Fat1	546.343413107467	-1.14777416140126	0.309255484210202	-3.71141085608403	0.000206107253444178	0.00741499593131253	0.451321007716116	FAT atypical cadherin 1
ENSMUSG00000039410	Prdm16	1588.69512306205	-1.17422360829665	0.316772388248787	-3.70683699670955	0.000209863920889592	0.0075339799437131	0.443122163237156	PR domain containing 16
ENSMUSG00000003226	Ranbp2	432.390686245818	-0.919346270443361	0.248125126866597	-3.70517199145913	0.000211247341338963	0.0075408131512769	0.528748558262266	RAN binding protein 2
ENSMUSG00000021466	Ptch1	1169.10006073182	-1.14478339100934	0.308984663002442	-3.70498451245231	0.000211403649334932	0.0075408131512769	0.452257586501642	patched 1
ENSMUSG00000023832	Acat2	1051.78022857455	1.11546160805567	0.301006818693232	3.70576856995549	0.000210750674259057	0.0075408131512769	2.16664322435535	acetyl-Coenzyme A acetyltransferase 2
ENSMUSG00000045482	Trrap	812.666034468352	-1.26467098832235	0.3414108935231	-3.70424908025607	0.000212017854954677	0.00754666526181563	0.416194271100955	transformation/transcription domain-associated protein
ENSMUSG00000008307	1700109H08Rik	143.525377820714	-1.37650637428047	0.371707940652334	-3.70319335084623	0.000212902490977206	0.00754716707059085	0.385150345798557	RIKEN cDNA 1700109H08 gene
ENSMUSG00000015341	Golga7	539.784527426293	1.2450469176862	0.336277101605602	3.70244334729173	0.00021353305223426	0.00754716707059085	2.37026262361325	golgin A7
ENSMUSG00000026643	Nmt2	439.969922450184	-0.934865700479094	0.252604616405478	-3.7009050498842	0.000214831858347178	0.00754716707059085	0.523091161837896	N-myristoyltransferase 2
ENSMUSG00000029104	Htt	267.311959668325	-1.10887283807157	0.299440787322646	-3.7031456134824	0.000212942573733359	0.00754716707059085	0.46365613896466	huntingtin
ENSMUSG00000029587	Zfp12	91.4393605636136	-1.35170467052916	0.36524496571608	-3.70081670497246	0.00021490667398451	0.00754716707059085	0.391828795280393	zinc finger protein 12
ENSMUSG00000034751	Mast4	417.138789557948	-1.19919555307999	0.324110399101227	-3.69996012594912	0.000215633344874024	0.00754716707059085	0.435518058874968	microtubule associated serine/threonine kinase family member 4
ENSMUSG00000066842	Hmcn1	122.413826062745	-1.22001941101194	0.329720604511416	-3.70016127084255	0.000215462498479861	0.00754716707059085	0.429276942392612	hemicentin 1
ENSMUSG00000097537	2610020C07Rik	232.196741750827	-1.19610091216623	0.323221885071926	-3.7005566993091	0.000215127003966629	0.00754716707059085	0.436453265909772	RIKEN cDNA 2610020C07 gene
ENSMUSG00000031750	Il34	357.561659110602	0.973488641521925	0.263223648940435	3.69833275026977	0.000217020273728318	0.00756412658847246	1.96358308164873	interleukin 34
ENSMUSG00000044646	Zbtb7c	109.431333620984	-1.19038929911787	0.321855653330011	-3.69851915540945	0.000216860986481574	0.00756412658847246	0.438184604274935	zinc finger and BTB domain containing 7C
ENSMUSG00000030256	Bhlhe41	163.373079512438	-1.5578714174032	0.421372559356565	-3.69713542757048	0.000218046033898799	0.00758411153177048	0.339651841823986	basic helix-loop-helix family, member e41
ENSMUSG00000033257	Ttll4	182.878503897237	-1.0559383517243	0.285659783956	-3.69648935912851	0.000218601417282278	0.0075876868752327	0.480984279990528	tubulin tyrosine ligase-like family, member 4
ENSMUSG00000073096	Lrrc61	276.632765725863	1.19700318319434	0.323991398703144	3.69455234918472	0.00022027451065383	0.00761423128064219	2.29262942995961	leucine rich repeat containing 61
ENSMUSG00000112433	NA	56.8615211645962	-1.40142686392952	0.379269697882179	-3.69506678691974	0.000219828996186231	0.00761423128064219	0.378554555853613	NA
ENSMUSG00000066306	Numa1	1193.59858570453	-1.03030995282487	0.278950070293946	-3.69352820646063	0.000221163965610405	0.0076292466737828	0.489604949332965	nuclear mitotic apparatus protein 1
ENSMUSG00000009185	Ccl8	189.831783673214	1.51111757103049	0.409320038359357	3.69177521112178	0.000222694249351622	0.00763490611529641	2.85030750187321	C-C motif chemokine ligand 8
ENSMUSG00000014907	Naf1	98.8673967286002	-1.50661109343554	0.408044388394839	-3.69227254750943	0.000222259090766891	0.00763490611529641	0.351936952509599	nuclear assembly factor 1 ribonucleoprotein
ENSMUSG00000033295	Ptprf	1531.9353087079	-1.16470539157931	0.315449322969147	-3.69221078243755	0.000222313090424003	0.00763490611529641	0.446055338031019	protein tyrosine phosphatase receptor type F
ENSMUSG00000033569	Adgrb3	840.586981727113	-1.12591976049739	0.30518510089526	-3.68930120505395	0.000224870861785427	0.00769379591394426	0.458209806243479	adhesion G protein-coupled receptor B3
ENSMUSG00000028468	Rgp1	154.58119232017	-1.4790550217092	0.401144442784967	-3.68708839998076	0.000226834574692319	0.00774517646581819	0.358723702335074	RAB6A GEF compex partner 1
ENSMUSG00000055670	Zzef1	542.659519339673	-1.09634249409799	0.297678752483557	-3.68297194526352	0.000230530538675248	0.00785537496115962	0.467700704140755	zinc finger, ZZ-type with EF hand domain 1
ENSMUSG00000060261	Gtf2i	2484.25139926326	-1.09768150209925	0.298278361462362	-3.68005743600598	0.000233181426509352	0.00791353565876372	0.4672668186457	general transcription factor II I
ENSMUSG00000133541	NA	139.417241996879	-4.47091189346235	1.21479088513742	-3.68039631195998	0.000232871739175705	0.00791353565876372	0.0450942753237213	NA
ENSMUSG00000049804	Armcx4	128.787358081825	-1.20448381740544	0.327443919857337	-3.67844306875577	0.000234662055753338	0.00794769568627215	0.433924569898322	armadillo repeat containing, X-linked 4
ENSMUSG00000021738	Atxn7	489.631443432725	-1.21246588653084	0.329920318188456	-3.67502642210188	0.000237824800940485	0.00802239997538677	0.431530403562014	ataxin 7
ENSMUSG00000038902	Pogz	462.818563973971	-1.03828624115751	0.282493729422548	-3.67543110878919	0.000237448110427949	0.00802239997538677	0.48690551910168	pogo transposable element with ZNF domain
ENSMUSG00000030397	Mark4	387.767289573437	-1.30198150689282	0.354424745159452	-3.67350622289951	0.000239244847992284	0.00805409613773221	0.405568776516298	MAP/microtubule affinity regulating kinase 4
ENSMUSG00000028760	Eif4g3	1477.73769801867	-0.995475553519431	0.271040840214614	-3.67278802977145	0.000239918489311835	0.00806058812287156	0.501570515025445	eukaryotic translation initiation factor 4 gamma, 3
ENSMUSG00000023927	Satb1	372.699423722954	-1.20814788913977	0.329016254247822	-3.67200061863743	0.000240659099726862	0.00806929961384168	0.432823912165118	special AT-rich sequence binding protein 1
ENSMUSG00000002489	Tiam1	123.142810827655	-1.49722853579729	0.407807598364106	-3.67140911989703	0.000241216852239746	0.00807185734091686	0.354233230970476	T cell lymphoma invasion and metastasis 1
ENSMUSG00000028868	Wasf2	872.92118378371	-1.14189158869732	0.31115312918494	-3.66987017514006	0.00024267368451646	0.00808698451095981	0.453165020934661	WASP family, member 2
ENSMUSG00000043300	B3galnt1	864.94346714334	1.16767170393887	0.318170782043086	3.66995264757134	0.000242595403657345	0.00808698451095981	2.24648854260239	UDP-GalNAc:betaGlcNAc beta 1,3-galactosaminyltransferase, polypeptide 1
ENSMUSG00000106981	NA	41.3211678642576	-1.62826700502889	0.443741471864368	-3.66940461568257	0.000243116027051819	0.00808698451095981	0.323476541053309	NA
ENSMUSG00000028703	Lrrc41	630.824182514965	1.05849513687414	0.288555458233081	3.66825546588394	0.000244211109922372	0.00810732526306648	2.08275788090732	leucine rich repeat containing 41
ENSMUSG00000078429	Ctdsp2	1520.0602073777	-1.12785167253826	0.307507051536664	-3.66772620953633	0.000244717019818459	0.00810806489576378	0.457596628418748	CTD small phosphatase 2
ENSMUSG00000040506	Ambra1	681.230692655521	-1.07148665335111	0.292268419221425	-3.66610479574033	0.000246273036459104	0.00814352555470785	0.475828419590676	autophagy/beclin 1 regulator 1
ENSMUSG00000004085	Map3k20	182.992744757748	-1.25467272725962	0.342361837568686	-3.66475637638176	0.000247574132787759	0.00815624575851416	0.419088626042552	mitogen-activated protein kinase kinase kinase 20
ENSMUSG00000026074	Map4k4	1013.8485306037	-1.17620827871535	0.320956411140831	-3.66469787761694	0.000247630724192288	0.00815624575851416	0.442512993048921	mitogen-activated protein kinase kinase kinase kinase 4
ENSMUSG00000010663	Fads1	1687.66491740654	1.14966567331404	0.313810263981984	3.66356937700434	0.000248724807473386	0.00817621842606141	2.2186247457851	fatty acid desaturase 1
ENSMUSG00000062151	Unc13c	197.139172797588	-1.2599626792214	0.344026960233195	-3.66239517498089	0.00024986801033464	0.00819772444865019	0.417554761211934	unc-13 homolog C
ENSMUSG00000029026	Trp73	406.402899327934	1.11183173874079	0.303826720646524	3.65942711152884	0.000252779727455587	0.00822721413598292	2.16119872916608	transformation related protein 73
ENSMUSG00000031302	Nlgn3	762.774487799495	-1.14076567909961	0.311751421782354	-3.65921564231397	0.000252988391791232	0.00822721413598292	0.45351881849969	neuroligin 3
ENSMUSG00000038773	Kdm3b	566.540515684052	-0.993344371660625	0.271481183389362	-3.65898055717534	0.000253220548414386	0.00822721413598292	0.50231199390411	KDM3B lysine (K)-specific demethylase 3B
ENSMUSG00000059273	Zc3h4	264.369263689956	-1.45498707838634	0.397554609537784	-3.65984205309046	0.000252370758572711	0.00822721413598292	0.364758353032812	zinc finger CCCH-type containing 4
ENSMUSG00000071234	Syndig1l	352.893757842711	1.2291013223959	0.335817686700298	3.66002557659452	0.000252190074703356	0.00822721413598292	2.34420919850477	synapse differentiation inducing 1 like
ENSMUSG00000022475	Hdac7	469.515020324907	-1.17575614610293	0.321405224161568	-3.65817372499174	0.000254018850124907	0.00823718766410845	0.442651695896237	histone deacetylase 7
ENSMUSG00000020694	Tlk2	385.690899245845	-0.88480542912989	0.241996346847384	-3.65627597547122	0.000255905849060029	0.00823924461570663	0.541560556079353	tousled-like kinase 2 (Arabidopsis)
ENSMUSG00000021366	Hivep1	303.77936835893	-1.09363936408855	0.299241852825377	-3.65470054994862	0.000257482327295453	0.00823924461570663	0.468577840964657	human immunodeficiency virus type I enhancer binding protein 1
ENSMUSG00000022388	Ttll8	268.444796951451	-1.41507795171407	0.386977574796542	-3.65674406962228	0.000255439189163243	0.00823924461570663	0.37498948533813	tubulin tyrosine ligase-like family, member 8
ENSMUSG00000030201	Lrp6	816.155265140472	-1.01844858221605	0.278782936231878	-3.65319555056608	0.000258996833431398	0.00823924461570663	0.493646915495049	low density lipoprotein receptor-related protein 6
ENSMUSG00000032803	Cdv3	729.269320022024	-1.19052060379444	0.325648252413636	-3.65584828099199	0.000256332931893992	0.00823924461570663	0.438144725389982	carnitine deficiency-associated gene expressed in ventricle 3
ENSMUSG00000062115	Rai1	427.349157250314	-1.04316451445226	0.285529895877654	-3.65343359666704	0.000258756728840223	0.00823924461570663	0.485261895991455	retinoic acid induced 1
ENSMUSG00000073664	Nbeal1	281.709265817581	-1.1698300832466	0.320209434922119	-3.65332796496494	0.000258863248216202	0.00823924461570663	0.4444736864196	neurobeachin like 1
ENSMUSG00000097910	Hdnr	29.7257482998422	-1.83126543202377	0.500762017167702	-3.65695753520078	0.000255226642692755	0.00823924461570663	0.281018023520163	Hand2 downstream lncRNA
ENSMUSG00000109008	NA	30.3012366035124	-1.73828200588641	0.475617733795236	-3.65478804168134	0.000257394538813932	0.00823924461570663	0.299726384729753	NA
ENSMUSG00000117814	NA	75.4819978255518	-1.36457124100677	0.373469483477405	-3.65376905309942	0.000258418725846419	0.00823924461570663	0.388349835238452	NA
ENSMUSG00000024084	Qpct	481.865503117196	1.08435470127716	0.297107394447372	3.64970620571086	0.000262540413104711	0.00833615535170544	2.12042683125689	glutaminyl-peptide cyclotransferase (glutaminyl cyclase)
ENSMUSG00000026193	Fn1	1215.65631589692	-1.20565374035704	0.330596998512621	-3.64689862818284	0.000265424576081612	0.00837041020039853	0.433572830606607	fibronectin 1
ENSMUSG00000047181	Samd14	508.512138222504	-1.19158471683118	0.326755829547734	-3.64671295529897	0.000265616357089891	0.00837041020039853	0.437821674711418	sterile alpha motif domain containing 14
ENSMUSG00000071369	Map3k5	180.006555860967	-1.13834462155541	0.312151790924082	-3.64676626773629	0.000265561277530172	0.00837041020039853	0.454280529700773	mitogen-activated protein kinase kinase kinase 5
ENSMUSG00000099564	Gm28729	12.9855232589855	3.2484418906213	0.890744075954615	3.64688576473543	0.000265437858514607	0.00837041020039853	9.5033877252519	predicted gene 28729
ENSMUSG00000000627	Sema4f	40.5332628759282	1.66177799854928	0.455870558635072	3.64528475698197	0.000267095887687036	0.00840124307143181	3.16406228238864	sema domain, immunoglobulin domain (Ig), TM domain, and short cytoplasmic domain
ENSMUSG00000038668	Lpar1	1732.64632287775	1.32353343688601	0.363249177147404	3.64359651762935	0.000268854768646187	0.00842495363804359	2.50278339400782	lysophosphatidic acid receptor 1
ENSMUSG00000117478	BC051408	28.8986024220058	1.70681507770932	0.468423083105852	3.64374673082374	0.00026869783107882	0.00842495363804359	3.26439373313648	cDNA sequence BC051408
ENSMUSG00000009356	Lpo	233.275445115638	0.987690270567672	0.27118122531018	3.6421779178774	0.000270341115910335	0.00845572538850144	1.98300768765539	lactoperoxidase
ENSMUSG00000042826	Fgf11	135.546267054322	-1.10561897622079	0.303646168091989	-3.6411425283847	0.000271430810605748	0.00847399914302676	0.464703051578833	fibroblast growth factor 11
ENSMUSG00000025701	Alox5	181.263483608205	1.23334351726644	0.33908118759414	3.63731036220942	0.000275499891228015	0.00855694516256725	2.35111240892772	arachidonate 5-lipoxygenase
ENSMUSG00000039087	Rreb1	388.154803253336	-1.24553176901005	0.3423617974058	-3.63805710347329	0.000274702527059435	0.00855694516256725	0.421752413922092	ras responsive element binding protein 1
ENSMUSG00000060882	Kcnd2	575.551129770707	-1.11848995729736	0.307514085361598	-3.63719910904945	0.000275618871922834	0.00855694516256725	0.460575649279153	potassium voltage-gated channel, Shal-related family, member 2
ENSMUSG00000020354	Sgcd	120.199250528074	-1.42885508111105	0.392972608200689	-3.63601699277051	0.000276886074618131	0.00857690513512458	0.371425538030986	sarcoglycan, delta (dystrophin-associated glycoprotein)
ENSMUSG00000029028	Lrrc47	437.092099378531	1.07447472910088	0.295538881040223	3.63564592692168	0.000277284973649718	0.00857690513512458	2.10595517499867	leucine rich repeat containing 47
ENSMUSG00000039477	Tnrc18	475.769892409884	-1.02630270851687	0.282373885373856	-3.63455249113447	0.00027846356062483	0.00858280651418043	0.490966771412082	trinucleotide repeat containing 18
ENSMUSG00000059146	Ntrk3	670.211641219816	-1.02545185407143	0.282142378097842	-3.63451907148746	0.000278499656648622	0.00858280651418043	0.491256412990846	neurotrophic tyrosine kinase, receptor, type 3
ENSMUSG00000025354	Dnajc14	504.275418866581	0.917714938202004	0.252556229421695	3.63370541405133	0.000279379829054304	0.00859413364054204	1.8891207741536	DnaJ heat shock protein family (Hsp40) member C14
ENSMUSG00000030509	Asb7	192.11446878365	-1.08076450317974	0.297487087886732	-3.63297953822868	0.00028016724322625	0.00860257112213933	0.472778225537587	ankyrin repeat and SOCS box-containing 7
ENSMUSG00000032350	Gclc	1356.16155157314	0.81109586119561	0.22331140750016	3.63212909844307	0.000281092427068864	0.00861520025559324	1.75454367585679	glutamate-cysteine ligase, catalytic subunit
ENSMUSG00000042524	Sun2	191.411938427656	-1.46384437365706	0.403101865841416	-3.63145025538768	0.000281832986576386	0.00862213507290713	0.362525812480791	Sad1 and UNC84 domain containing 2
ENSMUSG00000037605	Adgrl3	938.200505219288	-1.02238102116859	0.281677420195477	-3.62961653248275	0.000283842570194195	0.00865203761691943	0.492303185160277	adhesion G protein-coupled receptor L3
ENSMUSG00000037820	Tgm2	24.6981164461438	1.93662609180983	0.533541163888969	3.62975946915475	0.000283685444179603	0.00865203761691943	3.82809356414751	transglutaminase 2, C polypeptide
ENSMUSG00000031657	Heatr3	515.343689037141	1.14512568202019	0.315909939954856	3.62484853178039	0.000289130858372655	0.00878130224749558	2.21165396900066	HEAT repeat containing 3
ENSMUSG00000052713	Zfp608	448.761255619474	-1.1841670438985	0.326658022175367	-3.62509708475116	0.00028885291816446	0.00878130224749558	0.440078548893462	zinc finger protein 608
ENSMUSG00000096370	Gm21992	174.714852584876	-1.0500664745494	0.289801951797631	-3.62339338308757	0.000290763087640841	0.00881490626455461	0.482945911421717	predicted gene 21992
ENSMUSG00000071398	2410004P03Rik	82.6526469532285	2.08694600049953	0.57611107220965	3.6224716051631	0.000291801500530469	0.00883041905486158	4.24847772417723	RIKEN cDNA 2410004P03 gene
ENSMUSG00000060862	Zbtb40	118.256802660629	-1.27440766468085	0.351881244456016	-3.6216981858496	0.000292675461820717	0.00884090831968345	0.41339485406064	zinc finger and BTB domain containing 40
ENSMUSG00000110723	NA	144.426398546393	-1.28465505807011	0.354827801002926	-3.62050283106064	0.000294031033456977	0.00886588179119822	0.41046893395935	NA
ENSMUSG00000021127	Zfp36l1	2021.58316214985	-0.899957138907296	0.248692144927185	-3.61875980912384	0.000296018221038884	0.00887789888321448	0.535902652187959	zinc finger protein 36, C3H type-like 1
ENSMUSG00000060012	Kif13b	320.158751130993	-1.19057519458533	0.328960745442965	-3.61920141256413	0.0002955135706051	0.00887789888321448	0.438128146546999	kinesin family member 13B
ENSMUSG00000121141	NA	201.394019948438	-1.4268952644609	0.394205528298034	-3.61967339885228	0.000294975090577819	0.00887789888321448	0.371930440716174	NA
ENSMUSG00000041741	Pde3a	105.495189295816	-1.19207437424973	0.329576276842098	-3.61699083948588	0.000298047847614224	0.00891400265436826	0.437673101209857	phosphodiesterase 3A, cGMP inhibited
ENSMUSG00000044795	Cyb5d1	224.594836428503	1.20649801717653	0.333583054018938	3.61678449381915	0.000298285445219242	0.00891400265436826	2.30776771220835	cytochrome b5 domain containing 1
ENSMUSG00000025314	Ptprj	659.490482895038	-1.37965420729199	0.381609654967632	-3.61535456279011	0.000299936825959182	0.00893851375937159	0.384310897933787	protein tyrosine phosphatase receptor type J
ENSMUSG00000039968	Rsbn1l	211.027644320339	-1.00092248272541	0.276868748345808	-3.61515154276374	0.00030017198010893	0.00893851375937159	0.499680394041401	round spermatid basic protein 1-like
ENSMUSG00000028927	Padi2	1181.74385117148	1.25755811342471	0.348051841601794	3.61313449064718	0.00030251769026812	0.00897647624308854	2.39090716461484	peptidyl arginine deiminase, type II
ENSMUSG00000029126	Nsg1	1924.12687459474	0.94630361810762	0.261874596297255	3.61357547271774	0.000302003393159653	0.00897647624308854	1.92692927155839	neuron specific gene family member 1
ENSMUSG00000020154	Ptprb	747.166713929998	-1.28888138873377	0.356799630040766	-3.61233947632319	0.000303446951707932	0.00898637852490076	0.409268237426902	protein tyrosine phosphatase receptor type B
ENSMUSG00000036568	Bicral	355.472062305375	-1.13722306201611	0.314851675335761	-3.61193270070221	0.000303923449067625	0.00898637852490076	0.454633827344184	BRD4 interacting chromatin remodeling complex associated protein like
ENSMUSG00000018076	Med13l	572.347809189892	-1.25851998213449	0.348610483018728	-3.61010366422882	0.00030607465537587	0.00903405210805716	0.417972525412902	mediator complex subunit 13-like
ENSMUSG00000031925	Maml2	1270.54246420337	-1.17225836521999	0.324979124288396	-3.6071805159389	0.000309542317253774	0.00908840096104996	0.44372619675797	mastermind like transcriptional coactivator 2
ENSMUSG00000036155	Mgat5	720.973043256034	-1.01640159216335	0.281765419107398	-3.60726165539831	0.00030944556909079	0.00908840096104996	0.494347831150086	mannoside acetylglucosaminyltransferase 5
ENSMUSG00000050473	Slc35d3	41.1484661245139	2.21397397545164	0.613625396113223	3.60802207580588	0.000308540242503262	0.00908840096104996	4.63951492578868	solute carrier family 35, member D3
ENSMUSG00000058881	Zfp516	266.507778948234	-1.10474769487754	0.306305309688251	-3.60668803293654	0.000310130146533235	0.00908974109550644	0.464983782691851	zinc finger protein 516
ENSMUSG00000030022	Adamts9	299.978052425364	-1.29123062561779	0.358242322162519	-3.6043497536062	0.000312935413599297	0.00915595498951521	0.408602340875693	ADAM metallopeptidase with thrombospondin type 1 motif 9
ENSMUSG00000024073	Birc6	273.820386107493	-1.32919038360926	0.368821277335709	-3.60388747962444	0.000313492815364101	0.00915628405850025	0.397991525425103	baculoviral IAP repeat-containing 6
ENSMUSG00000015647	Lama5	183.709276237473	-1.22784615939942	0.340956170823116	-3.60118474006564	0.000316770378732231	0.00921509657394962	0.426954382698169	laminin, alpha 5
ENSMUSG00000032846	Zswim6	504.822058064295	-1.17927152167239	0.32741639336254	-3.60174855498641	0.000316084014030767	0.00921509657394962	0.441574411636489	zinc finger SWIM-type containing 6
ENSMUSG00000034724	Cnot6l	473.013739925653	-0.992065865991194	0.275507351623644	-3.60086894286001	0.000317155426374526	0.00921509657394962	0.502757336376504	CCR4-NOT transcription complex, subunit 6-like
ENSMUSG00000005371	Fbxo11	724.543195508414	-0.897795718356662	0.249533650205491	-3.5978943826507	0.000320803832360826	0.00927289008539526	0.536706133926564	F-box protein 11
ENSMUSG00000032034	Kcnj5	106.453749285229	1.3090030245105	0.36381286817873	3.59801188743943	0.000320658966293763	0.00927289008539526	2.47770258989472	potassium inwardly-rectifying channel, subfamily J, member 5
ENSMUSG00000039108	Lsm14b	102.88181226063	-2.00353210181331	0.556763864254013	-3.59853113760852	0.000320019540286664	0.00927289008539526	0.249388682036636	LSM family member 14B
ENSMUSG00000042439	Zfp532	785.597869361215	-0.987404867639983	0.274612070369003	-3.59563534957944	0.000323600824463153	0.00933763824806327	0.50438425026286	zinc finger protein 532
ENSMUSG00000020431	Adcy1	174.197831902552	-1.44868754491121	0.403029054731746	-3.59449902656632	0.000325016360305984	0.00934631094430502	0.366354554164961	adenylate cyclase 1
ENSMUSG00000034636	Zyg11b	588.38268835746	-1.11168066448128	0.309235124263172	-3.59493659437987	0.000324470590301843	0.00934631094430502	0.462754631808395	zyg-ll family member B, cell cycle regulator
ENSMUSG00000027887	Sypl2	147.14443387649	-1.18065581507979	0.328642415912866	-3.59252414756111	0.00032749029588007	0.00938536264180559	0.441150915775307	synaptophysin like 2
ENSMUSG00000070476	Fam217b	250.973504592494	-1.11754945510335	0.311076649519571	-3.59252118996813	0.000327494014044514	0.00938536264180559	0.460875999402363	family with sequence similarity 217, member B
ENSMUSG00000064302	Clasp1	1010.97324625317	-0.977283298184626	0.272217175588834	-3.59008683442057	0.000330567820463169	0.00944117463384161	0.507935319796594	CLIP associating protein 1
ENSMUSG00000071424	Grid2	807.010851413255	-1.07921999378239	0.300606362519725	-3.59014355097548	0.000330495899590697	0.00944117463384161	0.473284639854232	glutamate receptor, ionotropic, delta 2
ENSMUSG00000019838	Slc16a10	89.1390013748408	-1.65466649286896	0.461258400121371	-3.58728749966086	0.000334135844018592	0.00950466387148674	0.317611159170503	solute carrier family 16 (monocarboxylic acid transporters), member 10
ENSMUSG00000021540	Smad5	823.529561261162	-1.08102780235714	0.301372961285928	-3.58700992200663	0.000334491600607049	0.00950466387148674	0.472691948981742	SMAD family member 5
ENSMUSG00000121095	NA	213.429966450929	-1.05430822408755	0.293897783471743	-3.58732962063635	0.000334081890742133	0.00950466387148674	0.481528060122479	NA
ENSMUSG00000020315	Sptbn1	2405.57414124151	-1.0129991705541	0.28249569893077	-3.58589236716962	0.000335927500498679	0.00951321713827762	0.495515066517489	spectrin beta, non-erythrocytic 1
ENSMUSG00000022440	C1qtnf6	227.061406977645	-1.16113334484673	0.323805435330731	-3.58589825294551	0.000335919923024569	0.00951321713827762	0.447161118950152	C1q and tumor necrosis factor related protein 6
ENSMUSG00000028565	Nfia	2668.23635650351	-1.16795373003057	0.325816593251899	-3.5846968945734	0.000337469897070698	0.00951947948611172	0.445052140064581	nuclear factor I/A
ENSMUSG00000037211	Spry1	843.669803544361	1.04442264671761	0.291379930332545	3.58440145663306	0.000337852090321293	0.00951947948611172	2.06254078357402	sprouty RTK signaling antagonist 1
ENSMUSG00000122812	NA	32.3781460499446	-1.95607447295187	0.545686519677644	-3.5846120481543	0.000337579617203726	0.00951947948611172	0.257728775211238	NA
ENSMUSG00000022185	Acin1	643.877053644594	-1.07126096894735	0.298938023032151	-3.58355540751044	0.000338948823279319	0.00953435741992916	0.475902860446142	apoptotic chromatin condensation inducer 1
ENSMUSG00000026434	Nucks1	881.448049849299	-1.02240344466069	0.285445790044809	-3.58177797787871	0.00034126376256896	0.00958339527549183	0.492295533459482	nuclear casein kinase and cyclin-dependent kinase substrate 1
ENSMUSG00000030739	Myh14	396.176466543177	-1.34036183743486	0.374412494311214	-3.57990680813324	0.000343716766326119	0.0096292604897946	0.394921594568056	myosin, heavy polypeptide 14
ENSMUSG00000046152	Fut10	538.750106430511	0.890196601403084	0.248682108269216	3.57965680602716	0.000344045752066029	0.0096292604897946	1.85342868017116	fucosyltransferase 10
ENSMUSG00000041642	Kif21b	655.627677648162	-1.22933075622298	0.343504932205236	-3.57878633162824	0.000345193536896023	0.00964528274343637	0.426515253788865	kinesin family member 21B
ENSMUSG00000026380	Tfcp2l1	43.5847870747905	-1.70840260016874	0.477514999209778	-3.5776941101241	0.000346638778739502	0.00965348691954777	0.305998693830012	transcription factor CP2-like 1
ENSMUSG00000090115	Usp49	36.7857935048682	-1.68345733838287	0.470531994978576	-3.57777442628427	0.000346532310839553	0.00965348691954777	0.31133564397334	ubiquitin specific peptidase 49
ENSMUSG00000042256	Ptchd4	463.872828739774	-0.953762708023378	0.266762308535055	-3.57532783870793	0.0003497892964013	0.0097250705707592	0.516284178284127	patched domain containing 4
ENSMUSG00000049184	Purg	447.100216653536	-1.16353100098684	0.325523870571254	-3.57433388508494	0.000351120644231541	0.00974592317970495	0.446418586289719	purine-rich element binding protein G
ENSMUSG00000031574	Star	72.8226376477266	-1.20481972912665	0.337294271901766	-3.5720136079795	0.000354246999500158	0.00981644784565313	0.433823548284477	steroidogenic acute regulatory protein
ENSMUSG00000038733	Wdr26	1575.21862674702	-1.03971453729522	0.291123137454591	-3.57139094606451	0.000355090397725674	0.00982358171265829	0.486423711710603	WD repeat domain 26
ENSMUSG00000028991	Mtor	584.651503253973	-0.937154328356216	0.262489472398422	-3.57025491267607	0.000356634000384035	0.00984671224684814	0.522262010893646	mechanistic target of rapamycin kinase
ENSMUSG00000032741	Tpcn1	690.819135358814	-1.18713033478005	0.332537702284171	-3.56991200283684	0.000357101165886291	0.00984671224684814	0.439175556686601	two pore channel 1
ENSMUSG00000052812	Atad2b	457.967714995511	-0.998542963323682	0.280066734801579	-3.56537510258448	0.000363336160656148	0.00998578808754151	0.500505225513084	ATPase family, AAA domain containing 2B
ENSMUSG00000057406	Nsd2	610.026182608625	-0.982612536774734	0.27556898005096	-3.56575887675393	0.000362804830124097	0.00998578808754151	0.506062494983676	nuclear receptor binding SET domain protein 2
ENSMUSG00000141020	NA	55.716291319633	-1.37592743736611	0.386103606106197	-3.56362234282698	0.000365772097449744	0.0100362834922176	0.38530493321421	NA
ENSMUSG00000021684	Pde8b	763.644850239707	-0.944713464690631	0.265151373446956	-3.56292125667463	0.000366750716049477	0.0100368177925072	0.519532726390668	phosphodiesterase 8B
ENSMUSG00000039601	Rcan2	759.479416859077	1.14662196334836	0.321866043046557	3.56241979581084	0.000367452186640454	0.0100368177925072	2.21394896075166	regulator of calcineurin 2
ENSMUSG00000097748	Gm26533	347.600711478361	-1.11285266436663	0.312395208006747	-3.56232309537409	0.000367587600632236	0.0100368177925072	0.462378857215461	predicted gene, 26533
ENSMUSG00000038390	Gpr162	192.289845031297	-1.47251545810343	0.413703427592502	-3.55935039424874	0.000371773242537368	0.0101345990425024	0.360353444780978	G protein-coupled receptor 162
ENSMUSG00000061751	Kalrn	653.185213087825	-1.0588665114772	0.29753240685167	-3.55882749943634	0.000372514084490417	0.0101383094585744	0.480009042354177	kalirin, RhoGEF kinase
ENSMUSG00000139642	NA	37.0328620213476	-2.06590581461385	0.580740860996906	-3.55736259209917	0.000374596933725566	0.0101784725995285	0.238836325857328	NA
ENSMUSG00000094910	D430019H16Rik	132.497151193607	-1.58435942772947	0.445448985070895	-3.5567696432787	0.000375443097140986	0.010184957157878	0.333472701908568	RIKEN cDNA D430019H16 gene
ENSMUSG00000023886	Smoc2	71.2742239636291	1.47354934663835	0.41441115739655	3.55576658672902	0.000376878570769739	0.0102060704168011	2.77704267369171	SPARC related modular calcium binding 2
ENSMUSG00000092187	NA	63.8991169620282	-1.5332284727695	0.431242286047762	-3.55537599714812	0.000377438929819068	0.0102060704168011	0.345503331575824	NA
ENSMUSG00000141326	NA	42.5227153665176	-2.04744121619425	0.576055841082362	-3.55424087419594	0.000379071856667056	0.0102337192866718	0.24191276177085	NA
ENSMUSG00000074344	Tmigd3	15.5019369042581	-2.75903895693218	0.776751044211148	-3.55202478000425	0.000382278857353751	0.0103037058577743	0.147722454380092	transmembrane and immunoglobulin domain containing 3
ENSMUSG00000021702	Thbs4	520.628583567311	-1.25196072364432	0.352517433267237	-3.55148598479449	0.00038306239293389	0.0103082520345693	0.419877177176694	thrombospondin 4
ENSMUSG00000034342	Cbl	438.096371338643	-1.18277844304806	0.333127182144197	-3.55053116781111	0.00038445461045595	0.0103126104708704	0.44050233050668	Casitas B-lineage lymphoma
ENSMUSG00000035954	Dock4	1341.81139908651	-0.982145729133864	0.276592561139725	-3.55087542877813	0.000383952099711236	0.0103126104708704	0.506226266297439	dedicator of cytokinesis 4
ENSMUSG00000040274	Cdk6	634.143157478279	-1.22503236732829	0.345191581438786	-3.54884775063823	0.000386920723948637	0.0103621820079855	0.427787915173865	cyclin dependent kinase 6
ENSMUSG00000023009	Nckap5l	259.11694221479	-1.38016836324393	0.389045116063057	-3.54757920420786	0.000388788833463188	0.010395605730479	0.384173959409704	NCK-associated protein 5-like
ENSMUSG00000025969	Nrp2	421.792197015197	-1.05398299445978	0.297158090975286	-3.54687631422238	0.000389827561459987	0.0104067819552176	0.481636624192347	neuropilin 2
ENSMUSG00000037989	Wnk2	1179.08634501348	-1.09381047972287	0.308781606775205	-3.54234337707546	0.000396588856558089	0.0105704486171643	0.468522267030227	WNK lysine deficient protein kinase 2
ENSMUSG00000029635	Cdk8	352.822713857449	-0.998440443617261	0.281907054471894	-3.54173628427877	0.000397502666564631	0.0105779876269144	0.500540793301497	cyclin dependent kinase 8
ENSMUSG00000052234	Epx	207.354329927367	1.09809208622329	0.310195344747229	3.54000182407024	0.000400124266487969	0.0106140558982133	2.14071403278365	eosinophil peroxidase
ENSMUSG00000084808	NA	225.059153708201	-0.979434579527231	0.276672074068088	-3.54005579647405	0.000400042445415966	0.0106140558982133	0.507178474136572	NA
ENSMUSG00000021763	Cspg4b	80.1059424482294	-1.29516076894705	0.36593402684049	-3.53932860556748	0.000401146166749223	0.0106243530577421	0.407490754310381	chondroitin sulfate proteoglycan 4B
ENSMUSG00000133875	NA	146.150490845781	-1.48336073701973	0.41922548605797	-3.538336256624	0.000402656932187971	0.0106475449024154	0.357654689469302	NA
ENSMUSG00000042404	Dennd4b	223.872565134231	-1.20124121776188	0.339818600864137	-3.53494839513551	0.000407854801802572	0.0107599973500262	0.434900955091247	DENN domain containing 4B
ENSMUSG00000044308	Ubr3	665.667868569297	-0.98665037787896	0.279130395818367	-3.53472926152043	0.000408193159237497	0.0107599973500262	0.50464809831689	ubiquitin protein ligase E3 component n-recognin 3
ENSMUSG00000114875	NA	8.02488584010635	-3.68854698879526	1.04368948878367	-3.53414212602058	0.000409101029860162	0.0107669996320339	0.0775598063299262	NA
ENSMUSG00000046574	Prr12	167.059908230048	-1.47796497701211	0.418258488196317	-3.53361621753484	0.000409915827896607	0.0107715342549947	0.3589948425395	proline rich 12
ENSMUSG00000018363	Smurf2	712.951193809459	-0.931555949451734	0.263870854241169	-3.53034802623682	0.000415013361882036	0.0108616175030256	0.524292586192115	SMAD specific E3 ubiquitin protein ligase 2
ENSMUSG00000025007	Aldh18a1	391.109206553298	1.24081365869837	0.351555196636102	3.52949883992966	0.000416347529880285	0.0108616175030256	2.36331782342103	aldehyde dehydrogenase 18 family, member A1
ENSMUSG00000034158	Lrrc58	3008.71421774893	-0.858779105564632	0.243358914453582	-3.52885821952676	0.000417356666751197	0.0108616175030256	0.551419004133577	leucine rich repeat containing 58
ENSMUSG00000034220	Gpc1	891.65134235888	1.09783882635365	0.311105323405343	3.5288333042224	0.00041739596067783	0.0108616175030256	2.14033827120034	glypican 1
ENSMUSG00000036832	Lpar3	65.3853574306007	1.59327401060434	0.451601534626744	3.52805269344623	0.000418628813189658	0.0108616175030256	3.01733318007287	lysophosphatidic acid receptor 3
ENSMUSG00000038167	Plekhg6	30.906277606849	-2.45554327161866	0.696073349797607	-3.52770763646193	0.000419174859794664	0.0108616175030256	0.182308878560192	pleckstrin homology domain containing, family G (with RhoGef domain) member 6
ENSMUSG00000039852	Rere	1280.95512718591	-1.13020479152436	0.320107173545423	-3.53070747839391	0.000414449825458387	0.0108616175030256	0.456850870225637	arginine glutamic acid dipeptide (RE) repeats
ENSMUSG00000046958	NA	13.6206135933364	-2.47675220104574	0.701915202314933	-3.52856326929143	0.000417822054467783	0.0108616175030256	0.179648376029208	NA
ENSMUSG00000135170	NA	19.9640562223503	-2.15565537862624	0.610976006406798	-3.52821609362998	0.000418370467105728	0.0108616175030256	0.2244311168733	NA
ENSMUSG00000035284	Vps13c	163.348604756018	-1.03920404976251	0.294662204493553	-3.52676398233233	0.000420671574568139	0.0108624764897047	0.486595859788013	vacuolar protein sorting 13C
ENSMUSG00000036908	Unc93b1	3419.73233179652	1.2036920525628	0.341331366523481	3.52646188020342	0.000421151787551928	0.0108624764897047	2.30328358966692	unc-93 homolog B1, TLR signaling regulator
ENSMUSG00000063531	Sema3e	48.0641886632215	1.41820702291269	0.402121680752879	3.52681064163819	0.000420597451859447	0.0108624764897047	2.67253163046787	sema domain, immunoglobulin domain (Ig), short basic domain, secreted, (semaphorin) 3E
ENSMUSG00000015968	Cacna1d	190.533993208498	-1.25995310620716	0.357528466066119	-3.52406374818322	0.000424981990609702	0.010927642749343	0.417557531909012	calcium channel, voltage-dependent, L type, alpha 1D subunit
ENSMUSG00000031365	Zfp275	279.905081488563	-1.1065501845043	0.31398839137482	-3.52417546285453	0.000424802844365611	0.010927642749343	0.464403199086683	zinc finger protein 275
ENSMUSG00000030423	Pop4	1104.80307279962	0.830629901875926	0.235783312077957	3.52285280309107	0.000426928400582758	0.0109608799935221	1.77846169537777	processing of precursor 4, ribonuclease P/MRP family, (S. cerevisiae)
ENSMUSG00000087679	Tmem250	253.411726612371	-1.18830216277025	0.337378651505805	-3.52216169418713	0.000428042980558719	0.0109726920016314	0.438818981495945	transmembrane protein 250
ENSMUSG00000026662	Sephs1	435.245069083248	0.995998816753123	0.282973503040329	3.51975999891119	0.000431937455539157	0.0110318297202406	1.99446086691799	selenophosphate synthetase 1
ENSMUSG00000030287	Itpr2	1492.35754266138	-0.901873036502948	0.256214697854548	-3.51998946217729	0.000431563944392434	0.0110318297202406	0.535191446337681	inositol 1,4,5-triphosphate receptor 2
ENSMUSG00000069237	Fam8a1	427.767671920288	-1.02895820245471	0.292357312645664	-3.51952271398047	0.000432324015878204	0.0110318297202406	0.490063905523557	family with sequence similarity 8, member A1
ENSMUSG00000040423	Rc3h1	396.417069905417	-1.10791626393408	0.314868826108737	-3.51865974674631	0.000433732598801069	0.0110509529162613	0.463963666563265	RING CCCH (C3H) domains 1
ENSMUSG00000034930	Rtkn	467.883582930108	1.33613810043782	0.379788544182591	3.51811059312901	0.000434631187286466	0.0110535669151885	2.52474573123878	rhotekin
ENSMUSG00000042323	Pbrm1	625.713308897279	0.888215507039219	0.252492356043494	3.51779167083465	0.000435153842172647	0.0110535669151885	1.85088531715232	polybromo 1
ENSMUSG00000074698	Csnk2a1	491.684372408742	-1.17123666387018	0.333046511874696	-3.51673601767322	0.000436888051629352	0.011080829327634	0.444040550249222	casein kinase 2, alpha 1 polypeptide
ENSMUSG00000046707	Csnk2a2	591.071791247529	-1.09782314282084	0.312315185433288	-3.51511291805355	0.000439567043103941	0.0111319357668241	0.467220945638101	casein kinase 2, alpha prime polypeptide
ENSMUSG00000005672	Kit	150.248158858635	1.12025064762155	0.318881111391993	3.51306680640753	0.000442966084196027	0.0111674081226262	2.17384736712326	KIT proto-oncogene receptor tyrosine kinase
ENSMUSG00000021514	Zfp369	207.407311361024	-1.161145341834	0.330503530424631	-3.51326153866546	0.000442641537875102	0.0111674081226262	0.447157400517777	zinc finger protein 369
ENSMUSG00000057738	Sptan1	1657.82993851567	-1.08697661844562	0.309388857296197	-3.51330241155063	0.000442573446149794	0.0111674081226262	0.470746861536551	spectrin alpha, non-erythrocytic 1
ENSMUSG00000000282	Mnt	168.100434261455	-1.22188107881333	0.347944597174101	-3.51171160218343	0.000445230865035236	0.0111833524028283	0.428723356477683	max binding protein
ENSMUSG00000004880	Lbr	530.511709959289	1.02553288054872	0.292097933238441	3.5109213857791	0.000446556436975271	0.0111833524028283	2.03571116509801	lamin B receptor
ENSMUSG00000022661	Cd200	1356.28164531355	1.27981688078843	0.364485848070902	3.51129375135429	0.000445931343053368	0.0111833524028283	2.42808155632187	CD200 molecule
ENSMUSG00000115432	D130009I18Rik	21.6400965880596	-3.27789695111667	0.933373965628509	-3.5118795593462	0.000444949593983164	0.0111833524028283	0.103099057477167	RIKEN cDNA D130009I18 gene
ENSMUSG00000120390	NA	17.1797818725211	-2.87805094049303	0.819794789863762	-3.51069679397611	0.000446933856838353	0.0111833524028283	0.136025502164352	NA
ENSMUSG00000040586	Ofd1	193.357379472949	-1.03609767432283	0.295181452445607	-3.51003650716758	0.000448045174219359	0.0111944520801603	0.487644714791396	OFD1, centriole and centriolar satellite protein
ENSMUSG00000044447	Dock5	33.3715554358978	-1.51388005621166	0.43153718679524	-3.50811031478957	0.000451301868858473	0.0112590414157921	0.350168191539422	dedicator of cytokinesis 5
ENSMUSG00000018707	Dync1h1	1544.93869080506	-1.1418925103964	0.325677696866119	-3.50620420552107	0.000454546344493985	0.0113231344211614	0.453164731419802	dynein cytoplasmic 1 heavy chain 1
ENSMUSG00000029202	Pds5a	550.158954747474	-0.939338383490892	0.267981950341859	-3.50523004363763	0.000456212902307248	0.0113309767513793	0.521471971396979	PDS5 cohesin associated factor A
ENSMUSG00000054871	Tmem158	289.77697330618	1.42028289713187	0.405188859578745	3.50523678910736	0.000456201342844307	0.0113309767513793	2.67637986770766	transmembrane protein 158
ENSMUSG00000001794	Capns1	1206.86664594798	-1.01221089577791	0.288970725507673	-3.50281466747063	0.000460369660007834	0.0114173037722357	0.495785885191656	calpain, small subunit 1
ENSMUSG00000018378	2210416O15Rik	721.447281940746	-1.05154449749784	0.300297337569404	-3.50167772384863	0.000462338498860854	0.0114491948794715	0.482451392758834	RIKEN cDNA 2210416O15 gene
ENSMUSG00000022114	Spry2	289.261478977939	-1.1422406527742	0.32634395710557	-3.50011277336046	0.000465061366191293	0.0114827007425582	0.453055389661047	sprouty RTK signaling antagonist 2
ENSMUSG00000034413	Neurl1b	135.63990530971	-1.01082866450481	0.288786293876755	-3.50026537248406	0.000464795201158645	0.0114827007425582	0.496261120169054	neuralized E3 ubiquitin protein ligase 1B
ENSMUSG00000011257	Pabpc4	148.144625012411	-1.33153211462534	0.380551268714424	-3.49895592024569	0.000467083792063852	0.0115156761381625	0.39734604381172	poly(A) binding protein, cytoplasmic 4
ENSMUSG00000033256	Shf	135.555203511279	-1.48642351523856	0.425091278226949	-3.49671609692491	0.000471022823605277	0.0115617827785395	0.356896209663757	Src homology 2 domain containing F
ENSMUSG00000070509	Rgma	578.845888553876	-1.27086805500268	0.36342665141501	-3.49690384580913	0.000470691455684033	0.0115617827785395	0.414410351363916	repulsive guidance molecule family member A
ENSMUSG00000071757	Zhx2	486.634777737813	-1.0299345057164	0.294534506744929	-3.49682119456494	0.000470837304425137	0.0115617827785395	0.489732380756898	zinc fingers and homeoboxes 2
ENSMUSG00000022594	Lynx1	239.0019868527	-1.04383479183931	0.298599279966578	-3.49577129575178	0.000472693658735259	0.0115858321472173	0.485036495251793	Ly6/neurotoxin 1
ENSMUSG00000034730	Adgrb1	639.572714259698	-1.18489420608111	0.339480909891691	-3.49031174229839	0.000482457396670249	0.0118078806644916	0.439856791809943	adhesion G protein-coupled receptor B1
ENSMUSG00000022791	Tnk2	511.227417788964	-0.998731754851699	0.286186198111412	-3.48979706723276	0.000483387466748846	0.0118080762068377	0.500439733526679	tyrosine kinase, non-receptor, 2
ENSMUSG00000042581	Thsd7b	137.98292811258	1.00287141924754	0.28739456124829	3.48952817649574	0.000483874044383984	0.0118080762068377	2.0039845962991	thrombospondin, type I, domain containing 7B
ENSMUSG00000064337	NA	3708.2486613465	-1.25890227165625	0.360813182564924	-3.48906950324556	0.00048470510182118	0.0118111642907443	0.417861784512126	NA
ENSMUSG00000045733	Sprn	172.597705337671	1.16758343065513	0.334798126231662	3.48742522485691	0.000487695276977745	0.0118667798527313	2.24635109231092	shadow of prion protein
ENSMUSG00000001120	Pcbp3	772.64150428145	0.850972853306926	0.2440958068785	3.48622479095064	0.0004898891606913	0.0119028866362169	1.80371681653035	poly(rC) binding protein 3
ENSMUSG00000026463	Atp2b4	90.0501085393868	-1.32860349025039	0.381160844393027	-3.48567674196993	0.000490893818583341	0.0119100359892181	0.398153462697546	ATPase, Ca++ transporting, plasma membrane 4
ENSMUSG00000021816	Ppp3cb	537.322425094435	-0.951246961648349	0.272997900364068	-3.48444790373763	0.000493153455461461	0.0119475689029066	0.517185251011885	protein phosphatase 3, catalytic subunit, beta isoform
ENSMUSG00000026657	Frmd4a	3209.31847869117	-0.894364032808456	0.256774168541009	-3.48307634638731	0.000495686982386599	0.0119916194223829	0.537984296592886	FERM domain containing 4A
ENSMUSG00000014361	Mertk	4428.17223585543	-0.982819252321752	0.282360754562778	-3.48072186534421	0.000500064475199287	0.012005721129127	0.505989989368621	MER proto-oncogene tyrosine kinase
ENSMUSG00000027678	Ncoa3	322.375524499633	-1.09625750367118	0.314925954880562	-3.48100080886297	0.000499543982710131	0.012005721129127	0.467728257609933	nuclear receptor coactivator 3
ENSMUSG00000029304	Spp1	313.574493608618	1.50310893299686	0.43170259100257	3.48181587121379	0.000498026016294691	0.012005721129127	2.83452881056855	secreted phosphoprotein 1
ENSMUSG00000032536	Trak1	1440.51399226864	-0.91500711917521	0.262755502319464	-3.48235188644204	0.000497030090689213	0.012005721129127	0.53034125363649	trafficking protein, kinesin binding 1
ENSMUSG00000073557	Ppp1r12b	189.465451231276	-1.16609405042697	0.335040882122443	-3.48045302125491	0.000500566601208455	0.012005721129127	0.44562619627853	protein phosphatase 1, regulatory subunit 12B
ENSMUSG00000141338	NA	224.073492858532	-1.17288309114635	0.336977926577891	-3.48059323367948	0.00050030466476136	0.012005721129127	0.44353409292382	NA
ENSMUSG00000020986	Sec23a	488.711709201402	1.21977285233493	0.350620418610643	3.4788985112971	0.000503479223136962	0.0120325593676221	2.32910043474122	SEC23 homolog A, COPII coat complex component
ENSMUSG00000033597	Caskin1	1439.55029095411	-0.835587915945069	0.240157198619755	-3.47933737046987	0.000502655353950671	0.0120325593676221	0.560354641082689	CASK interacting protein 1
ENSMUSG00000055204	Ankrd17	612.306138399733	-1.00922109563476	0.290113836997902	-3.47870720706803	0.000503838751927868	0.0120325593676221	0.496814403117431	ankyrin repeat domain 17
ENSMUSG00000022946	Dop1b	366.781864519912	-0.943183671897039	0.271178178015124	-3.47809576272187	0.000504989479385431	0.012042885664149	0.520083916300521	DOP1 leucine zipper like protein B
ENSMUSG00000050965	Prkca	634.942584900595	-1.26008038644799	0.362499840586185	-3.47608535333523	0.000508790329651376	0.0121162924383598	0.417520694963314	protein kinase C, alpha
ENSMUSG00000001687	Ubl3	5729.2024304359	1.05153784793283	0.302576816242401	3.47527567046121	0.000510328623785078	0.012135687060648	2.07273811598935	ubiquitin-like 3
ENSMUSG00000019726	Lyst	219.932172418452	-0.988179735553681	0.284444223291636	-3.47407208386341	0.000512623298848727	0.0121729881093469	0.5041134194759	lysosomal trafficking regulator
ENSMUSG00000031451	Gas6	2339.77272623387	0.813326723732961	0.234250910619079	3.47203228189593	0.000516534219629221	0.0122485094654652	1.75725885367283	growth arrest specific 6
ENSMUSG00000024743	Syt7	147.861259406285	-1.34984695146173	0.388989823205899	-3.47013436068027	0.000520198071666284	0.0123179670501204	0.392333667521766	synaptotagmin VII
ENSMUSG00000041272	Tox	97.9627950961449	-1.24115232574218	0.357869534263048	-3.46816984099543	0.000524015989986381	0.0123908717519347	0.423034630186526	thymocyte selection-associated high mobility group box
ENSMUSG00000022263	Trio	791.007975311516	-1.19386937989108	0.344437750382216	-3.46613975548925	0.000527988755816695	0.0124552859389286	0.437128885608387	triple functional domain (PTPRF interacting)
ENSMUSG00000022346	Myc	508.642108247939	1.0827646466566	0.312410641827768	3.46583791231263	0.00052858183757958	0.0124552859389286	2.11809110743463	myelocytomatosis oncogene
ENSMUSG00000120183	NA	104.339641837591	-1.22059250840497	0.352198186772368	-3.46564109142861	0.000528968898808063	0.0124552859389286	0.429106449924021	NA
ENSMUSG00000022211	Carmil3	94.3219279855618	-1.36757553786574	0.394792768265703	-3.46403391296503	0.000532139419361746	0.0124575334572117	0.387541969264445	capping protein regulator and myosin 1 linker 3
ENSMUSG00000023960	Enpp5	1898.81430467365	0.791454809409458	0.228533401069106	3.46319096336439	0.000533809397578554	0.0124575334572117	1.73081893559937	ectonucleotide pyrophosphatase/phosphodiesterase 5
ENSMUSG00000025323	Sp4	215.391156461129	-1.25038052685265	0.360945108590559	-3.4641847114516	0.000531841184383658	0.0124575334572117	0.420337324362785	trans-acting transcription factor 4
ENSMUSG00000039676	Capsl	51.5471050123217	2.14078423077531	0.618114142586354	3.46341247235939	0.000533370090900489	0.0124575334572117	4.41001704155333	calcyphosine-like
ENSMUSG00000049521	Cdc42ep1	1281.61845533209	1.00415017998872	0.289952746280379	3.46315112676232	0.00053388843909374	0.0124575334572117	2.00576165437667	CDC42 effector protein 1
ENSMUSG00000061665	Cd2ap	374.632899898505	-1.0046902596882	0.289944876483296	-3.46510782281776	0.000530018934306146	0.0124575334572117	0.49837711931514	CD2-associated protein
ENSMUSG00000119584	Rn18s	10302.5150341996	-3.21033757644534	0.927049878707953	-3.4629610015371	0.000534265824976749	0.0124575334572117	0.108041870220889	18S ribosomal RNA
ENSMUSG00000110126	Gm9347	112.790247366416	1.91836794105775	0.554389616998866	3.46032444013409	0.000539524912375914	0.0125626877166419	3.77995206986333	3-phosphoglycerate dehydrogenase pseudogene
ENSMUSG00000125436	NA	55.0764632145952	-1.292403415902	0.373537217807266	-3.45990534353885	0.000540365303918359	0.0125648048823735	0.408270316353558	NA
ENSMUSG00000127940	NA	53.9828678775277	-1.36497076483896	0.394612201011258	-3.45901814830105	0.000542148373368978	0.0125888053733115	0.388242304867483	NA
ENSMUSG00000059327	Eda	169.822347732348	-1.10344064584896	0.319125835012504	-3.45769763769118	0.000544812466076248	0.0126331687327362	0.465405238352441	ectodysplasin-A
ENSMUSG00000021198	Unc79	149.932975197893	-1.17461760387772	0.339748030757884	-3.45731982980879	0.000545576923619317	0.012633421442649	0.443001164459405	unc-79 homolog
ENSMUSG00000029629	Phf14	663.523100458203	-1.02164137203082	0.295550415178055	-3.45674145446667	0.000546749145989024	0.0126431026655255	0.492555646681665	PHD finger protein 14
ENSMUSG00000030020	Prickle2	526.18312939326	-0.980236295971132	0.28373812943915	-3.45472178134363	0.000550860946267716	0.012720638793634	0.506896709554955	prickle planar cell polarity protein 2
ENSMUSG00000056429	Tgoln1	1053.91361092864	-0.978529749141702	0.283307882044334	-3.45394466994948	0.000552450707139881	0.0127398020704266	0.507496666423405	trans-golgi network protein
ENSMUSG00000030701	Plekhb1	6472.03018149068	1.07943580645329	0.312663238502358	3.45239117852083	0.000555641551593447	0.0127957838083299	2.1132095084293	pleckstrin homology domain containing, family B (evectins) member 1
ENSMUSG00000035283	Adrb1	124.439342433057	-1.13736143418404	0.329488796744214	-3.45189713708836	0.000556659896328478	0.0128016504279108	0.454590224469175	adrenergic receptor, beta 1
ENSMUSG00000028633	Ctps1	958.821639993968	1.34695374400184	0.390473568082935	3.44953885256519	0.000561544917266922	0.0128963021068219	2.54374445409882	cytidine 5'-triphosphate synthase 1
ENSMUSG00000031596	Slc7a2	946.26303049506	-0.969746834812968	0.281164980268378	-3.44903136189765	0.00056260135562449	0.0129028888194864	0.510595654693629	solute carrier family 7 (cationic amino acid transporter, y+ system), member 2
ENSMUSG00000026924	Sec16a	538.485539920559	-1.06733682433614	0.309539139584093	-3.44814819143791	0.000564444257629102	0.0129178297874434	0.477199082947496	SEC16 homolog A, endoplasmic reticulum export factor
ENSMUSG00000047036	Zfp445	776.745314821716	-0.796004419252597	0.230861025832987	-3.44798095035953	0.00056479387021748	0.0129178297874434	0.5759420569506	zinc finger protein 445
ENSMUSG00000026247	Ecel1	55.2503679217561	1.40913702609035	0.408847971177307	3.44660393454476	0.000567680157211585	0.0129661550894445	2.65578254901613	endothelin converting enzyme-like 1
ENSMUSG00000037210	Fam193a	448.108707873082	-1.23199189905524	0.357570766734152	-3.44544916327349	0.00057011119279729	0.0129862963957154	0.425729244400058	family with sequence homology 193, member A
ENSMUSG00000062190	Lancl2	152.857502735483	1.20387364748249	0.349409008199777	3.44545681201834	0.000570095058740855	0.0129862963957154	2.3035735268412	LanC (bacterial lantibiotic synthetase component C)-like 2
ENSMUSG00000120002	NA	63.3494499322226	-1.26155750576577	0.366239727112009	-3.44462223067336	0.000571858012239526	0.0130084119066427	0.417093430536312	NA
ENSMUSG00000025255	Zfhx4	95.224522889888	-1.41495581154244	0.410864808363647	-3.44384766652999	0.000573498727373039	0.0130280571333455	0.375021233710204	zinc finger homeodomain 4
ENSMUSG00000041268	Dmxl2	354.171422426759	-0.925605664392763	0.268849670280084	-3.44283726823425	0.000575645585247973	0.0130591315787311	0.52645945622995	Dmx-like 2
ENSMUSG00000023064	Sncg	25.8592103997058	2.6439783965049	0.768148652632918	3.44201397404313	0.000577400421368478	0.0130812406273548	6.25052944273893	synuclein, gamma
ENSMUSG00000037242	Clic4	3870.7757124172	1.0652996402963	0.30953407092145	3.44162320201139	0.000578235086621443	0.0130824712917793	2.09260445757358	chloride intracellular channel 4
ENSMUSG00000025964	Adam23	527.093615968336	-0.979284196445355	0.284634584193336	-3.44049616887098	0.000580648657302026	0.0131174617147893	0.507231343963622	a disintegrin and metallopeptidase domain 23
ENSMUSG00000033209	Ttc28	764.755077212482	-1.17652597072758	0.341996351266966	-3.44017111986428	0.000581346498901788	0.0131174617147893	0.442415559175744	tetratricopeptide repeat domain 28
ENSMUSG00000011884	Gltp	5444.4586867366	1.26775580862603	0.368695784018804	3.43848740228983	0.000584973755168319	0.0131638724904656	2.40786717101771	glycolipid transfer protein
ENSMUSG00000045083	Lingo2	292.364885321868	1.15954637465555	0.337195975218242	3.43879067330226	0.000584318862348808	0.0131638724904656	2.23387177135192	leucine rich repeat and Ig domain containing 2
ENSMUSG00000029817	Tra2a	1121.61036500809	-1.11752077561589	0.325149863138725	-3.43694063047814	0.000588324545481766	0.0131685727703629	0.460885161296214	transformer 2 alpha
ENSMUSG00000032312	Csk	441.6636100895	-1.24170829467887	0.36118057011803	-3.43791553978968	0.000586210512247596	0.0131685727703629	0.422871637457983	c-src tyrosine kinase
ENSMUSG00000036862	Dchs1	447.282653571059	-1.46359583480235	0.425832903994169	-3.43701912434271	0.000588154073823867	0.0131685727703629	0.362588271634821	dachsous cadherin related 1
ENSMUSG00000045039	Megf8	409.155022784927	-1.20075764033017	0.349321533655697	-3.43739942901339	0.000587328785439474	0.0131685727703629	0.435046754121213	multiple EGF-like-domains 8
ENSMUSG00000029840	Mtpn	574.526426779582	1.17105852172928	0.340774517094338	3.43646153977261	0.000589366024171469	0.0131742951936462	2.25176851154538	myotrophin
ENSMUSG00000020387	Jade2	152.454983810899	-1.76836603341665	0.514736667451978	-3.43547709971842	0.000591511453117459	0.0132046464867033	0.29354100758904	jade family PHD finger 2
ENSMUSG00000021779	Thrb	224.385291945264	-1.09657567027114	0.319317364257688	-3.43412477057216	0.000594470491712075	0.0132530555765332	0.467625117932587	thyroid hormone receptor beta
ENSMUSG00000006498	Ptbp1	447.114599575358	1.11207082317342	0.324060326016194	3.43167840643918	0.000599858430256212	0.0133047937317779	2.16155691421167	polypyrimidine tract binding protein 1
ENSMUSG00000025551	Fgf14	83.4138889000058	-1.7179579321619	0.500580641479926	-3.43193042200533	0.000599301291656121	0.0133047937317779	0.303978684442825	fibroblast growth factor 14
ENSMUSG00000027508	Pag1	606.705034197006	-1.11245064190626	0.324297756040073	-3.43033715524321	0.000602831694568529	0.0133047937317779	0.462507722001571	phosphoprotein associated with glycosphingolipid microdomains 1
ENSMUSG00000030409	Dmpk	66.9779412923284	-1.41181535337055	0.411484838491483	-3.43102642261695	0.000601302028664131	0.0133047937317779	0.375838468985616	dystrophia myotonica-protein kinase
ENSMUSG00000031393	Mecp2	633.728322559731	-1.00168507391449	0.291977746626401	-3.43068978882215	0.000602048655853648	0.0133047937317779	0.499416338809292	methyl CpG binding protein 2
ENSMUSG00000059422	NA	180.54753471687	-1.00229570022562	0.292179324123955	-3.43041282346318	0.000602663590053031	0.0133047937317779	0.499205003620581	NA
ENSMUSG00000132479	NA	75.2365803915541	-1.41129810472612	0.411433375090408	-3.43019839947599	0.000603140067769234	0.0133047937317779	0.375973242299912	NA
ENSMUSG00000139028	NA	178.278022430232	1.47161627805251	0.428874838364482	3.43134207561472	0.000600602718200727	0.0133047937317779	2.77332420307247	NA
ENSMUSG00000019734	Tmc4	45.0005354445542	-1.31638735797089	0.383895588656883	-3.42902444536149	0.000605754965337304	0.0133274041914434	0.401539172207844	transmembrane channel-like gene family 4
ENSMUSG00000039741	Bahcc1	177.914275574365	-1.12146603797639	0.327018493935263	-3.42936579665859	0.000604993544254293	0.0133274041914434	0.459626524598707	BAH domain and coiled-coil containing 1
ENSMUSG00000018451	6330403K07Rik	1422.22659481273	0.941746097322006	0.274703126389203	3.42823217813593	0.000607525641735583	0.0133488432289608	1.92085164377861	RIKEN cDNA 6330403K07 gene
ENSMUSG00000000631	Myo18a	1076.03654284563	-0.966062906500303	0.281867087359961	-3.42737038065953	0.00060945718339511	0.0133504353396239	0.511901129065478	myosin XVIIIA
ENSMUSG00000005312	Ubqln1	2229.85800097208	0.823911435076602	0.2403921964497	3.42736348036572	0.000609472672020065	0.0133504353396239	1.77019885592331	ubiquilin 1
ENSMUSG00000039395	Mreg	28.3059717535598	1.58501470873206	0.462489801793461	3.42713439860863	0.00060998708441109	0.0133504353396239	3.00010856547104	melanoregulin
ENSMUSG00000020805	Slc13a5	724.724811610703	-0.987348428288595	0.288190032535174	-3.42603253694448	0.000612467009888085	0.0133698039332991	0.504403982552751	solute carrier family 13 (sodium-dependent citrate transporter), member 5
ENSMUSG00000039512	Bltp3a	232.049255592327	-1.09479675694099	0.319540859179387	-3.42615576534573	0.00061218919836172	0.0133698039332991	0.468202078140984	bridge-like lipid transfer protein family member 3A
ENSMUSG00000020745	Pafah1b1	1352.47924077526	-1.0004171603119	0.292181690142723	-3.42395568943154	0.000617166831919661	0.0134548789819676	0.499855444153404	platelet-activating factor acetylhydrolase, isoform 1b, subunit 1
ENSMUSG00000098041	NA	9.41421013222386	-2.98580532415921	0.872287508014939	-3.42296008681128	0.000619431719980764	0.0134867179032175	0.126235945203845	NA
ENSMUSG00000038473	Nos1ap	191.851789427759	-0.947607960756487	0.276965001854452	-3.42139965126159	0.000622997106490495	0.0135467529057239	0.518491426693102	nitric oxide synthase 1 (neuronal) adaptor protein
ENSMUSG00000004356	Utp20	123.924698714168	-1.12927496794296	0.330151682370923	-3.42047315898342	0.00062512304168582	0.0135753727899777	0.457145407615364	UTP20 small subunit processome component
ENSMUSG00000021893	Capn7	240.158935289279	1.11124849086246	0.325092075343	3.41825770342141	0.000630234037141228	0.013668659291944	2.16032518363236	calpain 7
ENSMUSG00000033032	Afap1l1	346.203020423378	1.10506517098164	0.323368453674003	3.41735614104053	0.000632325024065925	0.0136943587963927	2.15108594990241	actin filament associated protein 1-like 1
ENSMUSG00000057637	Prdm2	342.844618110631	-0.935130259687102	0.273666513691177	-3.41704305387674	0.000633052673260029	0.0136943587963927	0.522995246976055	PR domain containing 2, with ZNF domain
ENSMUSG00000073755	5730409E04Rik	89.6219553114076	-1.56971689032851	0.459878432008083	-3.41333009133362	0.000641741609118569	0.013864430511434	0.3368744948598	RIKEN cDNA 5730409E04Rik gene
ENSMUSG00000034312	Iqsec1	597.88861583745	-1.12690230390634	0.330284741280126	-3.41191149048746	0.000645090554731875	0.0139009552057582	0.457897849981342	IQ motif and Sec7 domain 1
ENSMUSG00000060512	0610040J01Rik	2008.85182494343	0.676824914955575	0.198361127079316	3.41208443872645	0.000644681400885639	0.0139009552057582	1.59861764116692	RIKEN cDNA 0610040J01 gene
ENSMUSG00000019173	Rab5c	455.313543063341	-1.29684593729366	0.380161275699493	-3.41130467564715	0.000646528043468433	0.0139078151841031	0.407015054591336	RAB5C, member RAS oncogene family
ENSMUSG00000078671	Chd2	720.494579185666	-1.03531020304508	0.303514165638801	-3.41107704434842	0.000647068049126182	0.0139078151841031	0.48791096026709	chromodomain helicase DNA binding protein 2
ENSMUSG00000083798	Gm14584	24.9494152220394	1.72438230785642	0.505634575107697	3.41033306017323	0.000648835916913542	0.0139279566543605	3.30438619157543	casein kinase 1, gamma 3 pseudogene
ENSMUSG00000000142	Axin2	71.7645912249233	-1.37696382773848	0.403949370947738	-3.4087534893491	0.000652604222822775	0.0139909332424857	0.385028240695005	axin 2
ENSMUSG00000021488	Nsd1	1116.61007202536	-0.928494184279896	0.272426437860854	-3.4082381709008	0.000653837989598028	0.0139958740538944	0.52540644970854	nuclear receptor-binding SET-domain protein 1
ENSMUSG00000030058	Copg1	1063.31618347624	0.939198080121749	0.275589507429665	3.40796022635749	0.000654504339889841	0.0139958740538944	1.91746212392838	coatomer protein complex, subunit gamma 1
ENSMUSG00000013367	Iglon5	30.6110716983573	-1.77950999617126	0.52252152197938	-3.40562047938282	0.000660138786204837	0.0140895433521948	0.291282312332724	IgLON family member 5
ENSMUSG00000045036	Tmem232	8.78344329626401	3.21273776414323	0.943412294199871	3.40544402897359	0.000660565527875042	0.0140895433521948	9.27108227557176	transmembrane protein 232
ENSMUSG00000059089	Fcgr4	35.7903199603373	1.68454288792761	0.495169777489065	3.40195012803424	0.000669068461777269	0.01425277352185	3.21438533665039	Fc receptor, IgG, low affinity IV
ENSMUSG00000018800	Abca5	135.537147531883	-1.05626389392214	0.31060800769232	-3.40063317030912	0.000672299800677717	0.0142732017240173	0.480875758778205	ATP-binding cassette, sub-family A member 5
ENSMUSG00000041702	Btbd7	437.897124164141	-0.851041357775554	0.250256877719192	-3.40067120445133	0.000672206275515692	0.0142732017240173	0.554384429021162	BTB domain containing 7
ENSMUSG00000068740	Celsr2	796.146554383791	-1.19958665290304	0.352765793721653	-3.40051862808888	0.000672581530687363	0.0142732017240173	0.435400010399357	cadherin, EGF LAG seven-pass G-type receptor 2
ENSMUSG00000025407	Gli1	186.101533020361	-1.41471461443475	0.416163340331076	-3.39942151874619	0.000675285565564579	0.0143124684028953	0.375083936912219	GLI-Kruppel family member GLI1
ENSMUSG00000027004	Frzb	1449.55111330734	0.789000733249615	0.232409998243701	3.39486570806771	0.000686622706758779	0.0145250066783709	1.72787725299378	frizzled-related protein
ENSMUSG00000126686	NA	77.3459104462098	-1.35089546844675	0.397942885866736	-3.39469686838213	0.000687046244911907	0.0145250066783709	0.392048632187034	NA
ENSMUSG00000052144	Ppp4r2	396.219341943005	-0.958374351084107	0.282456610459062	-3.3929967138192	0.00069132467584817	0.0145970506178773	0.514636486309698	protein phosphatase 4, regulatory subunit 2
ENSMUSG00000000753	Serpinf1	2476.43457217509	0.751579270114655	0.22154266824867	3.39248089795075	0.000692627612030039	0.0146061659316775	1.68363484100281	serine (or cysteine) peptidase inhibitor, clade F, member 1
ENSMUSG00000032776	Mctp2	44.7868041414983	1.57007224408733	0.463197777656902	3.38963682431635	0.000699852738713073	0.0147399889001566	2.96919582234836	multiple C2 domains, transmembrane 2
ENSMUSG00000002222	Rmnd5a	560.495972756749	-0.971340776620963	0.286628494782114	-3.38884930948455	0.000701865699848424	0.0147638374629345	0.510031841612846	required for meiotic nuclear division 5 homolog A
ENSMUSG00000039704	Lmbrd2	143.513399039573	-1.12555885164226	0.332289784894022	-3.38728093011116	0.000705890660812005	0.0148298959003926	0.458324447701715	LMBR1 domain containing 2
ENSMUSG00000047420	Fam180a	242.114875516276	1.35177725478336	0.399171868542284	3.38645421011216	0.000708020910165283	0.0148560332402015	2.55226344996201	family with sequence similarity 180, member A
ENSMUSG00000008999	Bmp7	399.808284502746	0.803565571515217	0.237354050553732	3.38551446516522	0.000710449650082977	0.0148697732629727	1.74540952038661	bone morphogenetic protein 7
ENSMUSG00000053580	Tanc2	1307.14940091138	-1.17800058912891	0.347933779657115	-3.38570342405333	0.000709960671130212	0.0148697732629727	0.441963585054624	tetratricopeptide repeat, ankyrin repeat and coiled-coil containing 2
ENSMUSG00000029212	Gabrb1	5635.36868559666	-0.815063003201307	0.240844902326211	-3.38418208286322	0.000713906419039671	0.0149234926623442	0.568383664482109	gamma-aminobutyric acid type A receptor subunit beta 1
ENSMUSG00000037679	Inf2	563.914922662703	-0.98320108188882	0.290651372871751	-3.38275051713812	0.000717637923432508	0.0149828141797584	0.505856089709611	inverted formin, FH2 and WH2 domain containing
ENSMUSG00000027475	Kif3b	292.936684981309	-0.94935051384396	0.280777861428022	-3.38114447134689	0.000721845789929423	0.015014571548594	0.517865547081112	kinesin family member 3B
ENSMUSG00000031565	Fgfr1	2951.53721209562	-0.950147044291516	0.280988536428733	-3.38144415557858	0.000721058876920301	0.015014571548594	0.517579705781892	fibroblast growth factor receptor 1
ENSMUSG00000063810	Alms1	212.449626178392	-1.17602915243974	0.347788360967386	-3.38145057289604	0.000721042035000948	0.015014571548594	0.442567939259422	ALMS1, centrosome and basal body associated
ENSMUSG00000041528	Rnf123	360.823711404483	0.792402594969362	0.234410206680074	3.38040994968637	0.00072377787756266	0.0150361042346196	1.73195637914407	ring finger protein 123
ENSMUSG00000020422	Tns3	836.310160801686	-1.06434394520225	0.314965968916908	-3.37923474355746	0.000726879137746666	0.0150631999311778	0.478190062722264	tensin 3
ENSMUSG00000058318	Phf21a	926.8727884268	-0.944361993898393	0.279438100812989	-3.37950333598351	0.000726169260906818	0.0150631999311778	0.519659310885821	PHD finger protein 21A
ENSMUSG00000027014	Cwc22	481.147907423869	-1.09288446527877	0.323620133943007	-3.37705955424651	0.000732651853279565	0.0151640843459653	0.468823091281544	CWC22 spliceosome-associated protein
ENSMUSG00000039361	Picalm	1332.16688272378	-1.04885093580052	0.310628535947122	-3.37654405318082	0.00073402616484013	0.0151737961202772	0.483352987640889	phosphatidylinositol binding clathrin assembly protein
ENSMUSG00000020774	Aspa	1200.17154875919	1.46135569088216	0.43285279862709	3.37610313602511	0.000735203537299315	0.0151794178606195	2.75367002619146	aspartoacylase
ENSMUSG00000032420	Nt5e	60.2315529374651	1.2270759166465	0.363504753672092	3.37568052205836	0.000736333681299327	0.015184051865908	2.34092046224242	5' nucleotidase, ecto
ENSMUSG00000018543	Spmap1	27.7307164981978	2.15434559293256	0.638460155418901	3.3742835393057	0.000740080951587402	0.0152052170997093	4.45166673699913	sperm microtubule associated protein 1
ENSMUSG00000027435	Cd93	637.445880844102	-1.06911331850865	0.316782823122454	-3.37490937157089	0.00073840003272373	0.0152052170997093	0.476611835027687	CD93 antigen
ENSMUSG00000039262	Prrc2b	559.660298354501	-1.12086513430495	0.332169294367335	-3.37437912929249	0.000739823977300899	0.0152052170997093	0.459818005670688	proline-rich coiled-coil 2B
ENSMUSG00000036890	Gtdc1	246.227424971436	-0.905714748239695	0.268474880486615	-3.37355489868576	0.000742042480178278	0.015226857013695	0.533768196010658	glycosyltransferase-like domain containing 1
ENSMUSG00000029595	Lhx5	79.6054271872314	1.31713744480988	0.390505457092834	3.37290406801347	0.0007437986228872	0.0152412188913353	2.49171220396367	LIM homeobox protein 5
ENSMUSG00000032096	Arcn1	2373.22944419828	0.820358415565101	0.243251851420213	3.37246524857049	0.000744984871457042	0.0152412188913353	1.76584463524206	archain 1
ENSMUSG00000036904	Fzd8	360.350339550714	0.756372776283038	0.224290809471777	3.37228608726482	0.000745469698234114	0.0152412188913353	1.68923819874264	frizzled class receptor 8
ENSMUSG00000014303	Glis2	288.404973676855	-1.16116404692127	0.344377738835933	-3.37177440924679	0.000746855959406502	0.0152509624353837	0.447151602990412	GLIS family zinc finger 2
ENSMUSG00000040524	Zfp609	300.782677030809	-1.17411953613768	0.348388389798257	-3.37014541964956	0.000751285250926003	0.0153227460240565	0.443154130037008	zinc finger protein 609
ENSMUSG00000097915	A330009N23Rik	37.60431708428	-1.43087110397512	0.424675631847549	-3.36932707381896	0.000753519561635428	0.0153496421030595	0.370906870252318	RIKEN cDNA A330009N23 gene
ENSMUSG00000022508	Bcl6	228.192304716492	-1.14836591437194	0.340977993759959	-3.36785932050606	0.00075754239979855	0.0154128620541537	0.451135926479579	B cell leukemia/lymphoma 6
ENSMUSG00000001173	Ocrl	672.788393172674	-0.905763534011633	0.269075507610451	-3.36620579871928	0.000762098278424341	0.0154867607730716	0.533750146559832	OCRL, inositol polyphosphate-5-phosphatase
ENSMUSG00000031696	Vps35	3350.6586877662	0.849561777771971	0.252408382935752	3.36582235459358	0.00076315839326554	0.0154895284056862	1.80195349420208	VPS35 retromer complex component
ENSMUSG00000000223	Drp2	303.021611037981	-1.10555939352356	0.328598925637811	-3.36446441928459	0.00076692372174607	0.0155471296191933	0.464722244015352	dystrophin related protein 2
ENSMUSG00000020607	Lratd1	258.657068752808	0.98381477537974	0.292492389096232	3.36355683790479	0.000769449902259687	0.0155607088195219	1.9776879052185	LRAT domain containing 1
ENSMUSG00000075700	Selenot	817.635971102249	-0.94446950577634	0.280767990626147	-3.36387885125387	0.000768552720830862	0.0155607088195219	0.519620586508783	selenoprotein T
ENSMUSG00000026241	Nppc	152.968671953562	1.35828527880945	0.403955472561244	3.36246287294331	0.000772505134080546	0.0156036729793498	2.56380276507762	natriuretic peptide type C
ENSMUSG00000141113	NA	25.4825783157739	-1.94829902679918	0.579588417526211	-3.36152167276717	0.000775142732596899	0.015638108197337	0.259121561670554	NA
ENSMUSG00000027288	Zfp106	522.414289572691	-0.895546085320917	0.266508991577572	-3.36028469441059	0.000778621928047003	0.0156782391308255	0.537543687022568	zinc finger protein 106
ENSMUSG00000036814	Slc6a20a	686.850294131633	1.45537382826201	0.433127665313327	3.36014977757005	0.00077900227831659	0.0156782391308255	2.74227609101834	solute carrier family 6 (neurotransmitter transporter), member 20A
ENSMUSG00000066278	Vps37b	666.759564455635	0.834607537027761	0.248474278159841	3.35892931537512	0.000782450784744658	0.0157099250374182	1.78337183399863	vacuolar protein sorting 37B
ENSMUSG00000074217	Misp3	52.0583878557955	1.69596356183439	0.504884239714154	3.35911369068399	0.000781928911561444	0.0157099250374182	3.23993206249258	MISP family member 3
ENSMUSG00000012535	Tnpo3	933.021478844213	0.772916717651515	0.230134752315255	3.35853976800825	0.000783554459522222	0.0157132661649403	1.70872083973251	transportin 3
ENSMUSG00000038068	Rnf144b	136.218852902486	-1.2790023791553	0.380950908304674	-3.35739422396229	0.000786808420408773	0.0157408629691564	0.41208036291236	ring finger protein 144B
ENSMUSG00000055296	Tmem245	563.882180287926	-1.03948149882637	0.309601568053439	-3.35748137634416	0.000786560420658079	0.0157408629691564	0.486502290058362	transmembrane protein 245
ENSMUSG00000003731	Kpna6	354.804225261187	-1.00424293160287	0.299329630963082	-3.35497333949786	0.00079372633662139	0.0158038266430613	0.498531672177918	karyopherin subunit alpha 6
ENSMUSG00000022043	Trim35	2626.56320975944	0.767376824977991	0.22872647237199	3.35499785844624	0.000793655989211614	0.0158038266430613	1.70217200006129	tripartite motif-containing 35
ENSMUSG00000030780	Rusf1	323.374023377541	0.90759138582312	0.270519752754225	3.35499118486809	0.000793675135827351	0.0158038266430613	1.87591100392016	RUS family member 1
ENSMUSG00000030872	Gga2	189.519561173194	0.95671903378992	0.285162431549484	3.35499675953598	0.000793659141975434	0.0158038266430613	1.94089091240718	golgi associated, gamma adaptin ear containing, ARF binding protein 2
ENSMUSG00000071856	Mcc	507.609386902307	-1.07965822458701	0.321953384573902	-3.35346132799912	0.000798075653635432	0.0158715757214686	0.473140897479789	mutated in colorectal cancers
ENSMUSG00000078640	Gm11627	436.848370023224	-0.96253793498601	0.287182392536043	-3.35166068673659	0.000803284068256271	0.0159562291520336	0.513153398641097	predicted gene 11627
ENSMUSG00000058793	Cds2	1553.64768828152	-0.931789972735649	0.278060875683704	-3.35102869270816	0.000805119598036459	0.015973763385895	0.524207546236794	CDP-diacylglycerol synthase 2
ENSMUSG00000041688	Amot	507.626927266102	-1.154809225057	0.344685189687199	-3.35033027123964	0.000807152582928742	0.0159951690931446	0.449125572686649	angiomotin
ENSMUSG00000003119	Cdk12	240.049287766203	-1.07678183709109	0.321616197851377	-3.34803360118289	0.000813871430338011	0.0160926827939099	0.474085167831564	cyclin dependent kinase 12
ENSMUSG00000027253	Lrp4	675.23525427683	-1.12694349520172	0.336602787994987	-3.34799215988224	0.000813993141022106	0.0160926827939099	0.457884776437871	low density lipoprotein receptor-related protein 4
ENSMUSG00000043019	Edem3	342.63551599997	-0.807186772890898	0.241165607363397	-3.34702274389647	0.000816845081951681	0.016130044521696	0.571495176521873	ER degradation enhancer, mannosidase alpha-like 3
ENSMUSG00000031283	Chrdl1	353.849626123744	1.00031777009438	0.298982316018883	3.34574226132895	0.000820626366233144	0.0161688201203922	2.00044057140864	chordin-like 1
ENSMUSG00000050812	Ecpas	643.854065337711	-0.797661233237659	0.23841352141517	-3.34570467523368	0.000820737603486656	0.0161688201203922	0.575281015558354	Ecm29 proteasome adaptor and scaffold
ENSMUSG00000024593	Megf10	1002.85631843729	-0.97808992795305	0.292452379312502	-3.34444168398406	0.000824483609578323	0.0162217187815193	0.507651405857483	multiple EGF-like-domains 10
ENSMUSG00000048897	Zfp710	518.4472226364	-1.11495383302807	0.333404486516708	-3.34414765882941	0.000825357955301877	0.0162217187815193	0.461705929951879	zinc finger protein 710
ENSMUSG00000040929	Rfx3	632.14254986946	-1.01988730800866	0.305156456786855	-3.3421783656409	0.000831236274076812	0.0163181219378194	0.4931548721227	regulatory factor X, 3 (influences HLA class II expression)
ENSMUSG00000055027	Smyd1	49.5974737938573	-1.37741241363729	0.412170382567217	-3.34185199105774	0.000832214242121298	0.0163182125955129	0.384908540144892	SET and MYND domain containing 1
ENSMUSG00000048376	F2r	562.893288494019	0.91375423298429	0.273516650785988	3.34076273001475	0.000835485898891551	0.016344131966064	1.88394158590982	coagulation factor II thrombin receptor
ENSMUSG00000129427	NA	91.7504268792394	-1.50920141469412	0.451726196222058	-3.34096500782133	0.000834877445519998	0.016344131966064	0.351305625839845	NA
ENSMUSG00000034832	Tet3	580.203719662614	-0.998447726150709	0.29916943928992	-3.33739879487868	0.000845665135336425	0.0164912137616167	0.500538266644258	tet methylcytosine dioxygenase 3
ENSMUSG00000038056	Kmt2c	1180.791732499	-0.878108766655046	0.263109304482234	-3.33742954618443	0.00084557156347515	0.0164912137616167	0.544080200375363	lysine (K)-specific methyltransferase 2C
ENSMUSG00000061878	Sphk1	24.1486763440172	1.82154862716006	0.54581451339226	3.33730339239068	0.000845955492692533	0.0164912137616167	3.5346040873971	sphingosine kinase 1
ENSMUSG00000031532	Saraf	4655.30117340097	0.939881369880427	0.281694564046987	3.336526471713	0.000848323494611996	0.0165178482825557	1.91837048814138	store-operated calcium entry-associated regulatory factor
ENSMUSG00000054423	Cadps	390.468303395248	-0.886366284807642	0.265680666909234	-3.33620919850543	0.000849292288670623	0.0165178482825557	0.540974957082551	Ca2+-dependent secretion activator
ENSMUSG00000000794	Kcnn3	604.835036636933	-0.939346340439883	0.281662963834963	-3.33500126410045	0.00085299011515337	0.0165705437781532	0.521469095311377	potassium intermediate/small conductance calcium-activated channel, subfamily N, member 3
ENSMUSG00000038664	Herc1	502.888467093096	-0.95370795982499	0.286058154287878	-3.33396529876654	0.000856173384240456	0.0166131328550825	0.516303770896663	HECT and RLD domain containing E3 ubiquitin protein ligase family member 1
ENSMUSG00000140333	NA	20.9912396157579	-2.31797566005669	0.695400272841291	-3.33329702415246	0.000858232670945567	0.0166338389923728	0.200548675048983	NA
ENSMUSG00000024079	Eif2ak2	386.744618434118	-0.871398440607286	0.261552869055723	-3.33163403541805	0.000863377119913792	0.0167142233433657	0.546616744383753	eukaryotic translation initiation factor 2-alpha kinase 2
ENSMUSG00000044499	Hs3st5	61.1771831511115	1.2366806092658	0.371248526468219	3.33113944190071	0.000864912650833318	0.016724637360116	2.35655705198944	heparan sulfate (glucosamine) 3-O-sulfotransferase 5
ENSMUSG00000019899	Lama2	723.574020268023	-1.127640583067	0.338549057519995	-3.33080408295155	0.000865955257202031	0.0167255067822489	0.457663587058353	laminin, alpha 2
ENSMUSG00000026188	Tmem169	71.661529052048	1.25960232750412	0.378379375660858	3.32894023439879	0.00087177109327578	0.0167279201781659	2.39429734081598	transmembrane protein 169
ENSMUSG00000035202	Lars2	5213.90940658025	-2.4491372171105	0.735544528632812	-3.32969265866584	0.000869418930501411	0.0167279201781659	0.183120191633945	leucyl-tRNA synthetase, mitochondrial
ENSMUSG00000037465	Klf10	346.618902378357	1.42020236360048	0.426483454039732	3.33002921953492	0.000868368709331908	0.0167279201781659	2.6762304720972	Kruppel-like transcription factor 10
ENSMUSG00000037674	Rfx7	401.775241003347	-1.08868859558411	0.32704687560257	-3.32884573068691	0.000872066939201728	0.0167279201781659	0.47018858008061	regulatory factor X, 7
ENSMUSG00000038143	Stox2	1219.78699678272	-1.11774525780186	0.3357597265125	-3.32900336026528	0.000871573528219617	0.0167279201781659	0.460813453515436	storkhead box 2
ENSMUSG00000049532	Sall2	724.92067893406	-1.0432004950584	0.313298361472461	-3.32973492154728	0.000869286986690298	0.0167279201781659	0.485249793780707	spalt like transcription factor 2
ENSMUSG00000029439	Sfswap	601.918629523324	-0.817731919622841	0.245715714596089	-3.32795938984627	0.000874846182645848	0.0167620528594944	0.567333154042687	splicing factor SWAP
ENSMUSG00000069729	Arid1b	629.704047469772	-1.00824058310789	0.303088701856291	-3.32655284387984	0.00087927346155109	0.0168276479256895	0.49715217257446	AT-rich interaction domain 1B
ENSMUSG00000116290	NA	38.7624370959003	-1.89615986591068	0.570174908825211	-3.32557577782146	0.000882361115031322	0.0168597570720755	0.268657521461834	NA
ENSMUSG00000132373	NA	85.8870417729181	-1.48874713614805	0.447691549168585	-3.32538583520915	0.000882962523667299	0.0168597570720755	0.356321851260154	NA
ENSMUSG00000046961	Gpr156	66.2770539698898	-1.11487236709692	0.335381777216837	-3.32418885828766	0.000886761221081017	0.0169130282951345	0.461732002243267	G protein-coupled receptor 156
ENSMUSG00000033124	Atg9a	624.306082254537	1.21900779497467	0.366792982459264	3.32342180267872	0.000889203489425502	0.0169403369320665	2.32786564637903	autophagy related 9A
ENSMUSG00000004415	Col26a1	38.3215226948148	1.62791252168295	0.489989468670817	3.32234185787492	0.000892652552141273	0.0169674830347488	3.09065478997893	collagen, type XXVI, alpha 1
ENSMUSG00000071324	Armc2	91.8518224791315	-1.04892017586531	0.31571055393832	-3.32241086900832	0.000892431778170112	0.0169674830347488	0.483329790369022	armadillo repeat containing 2
ENSMUSG00000039735	Fnbp1l	236.978219638977	-1.0899561537955	0.328164830303043	-3.32136796252353	0.000895773550312987	0.017007523862964	0.469775651752011	formin binding protein 1-like
ENSMUSG00000136278	NA	21.0232606835504	-2.56669731251595	0.773039711139744	-3.32026579686533	0.000899317809216628	0.017055501212123	0.168790157778228	NA
ENSMUSG00000029313	Aff1	509.050599663431	-1.18487846634104	0.357019691613679	-3.31880424014023	0.000904037817555611	0.017106313782528	0.439861590654565	AF4/FMR2 family, member 1
ENSMUSG00000051855	Mest	309.063042540118	0.937980435537418	0.282599560194819	3.31911498691219	0.000903032362156843	0.017106313782528	1.9158444554028	mesoderm specific transcript
ENSMUSG00000024456	Diaph1	165.02677031368	-1.10747769360124	0.333749719824683	-3.31828800989853	0.000905710431162994	0.0171186419148225	0.464104730076669	diaphanous related formin 1
ENSMUSG00000036985	Zdhhc9	1790.75815181027	1.38303738488889	0.416840871872278	3.31790253358999	0.000906961264911537	0.0171229792863085	2.60816905572693	zinc finger, DHHC domain containing 9
ENSMUSG00000022390	Zc3h7b	156.819308975426	-0.953218480396908	0.287374362042254	-3.31699207132734	0.00090992198686596	0.0171402720334919	0.516478972823457	zinc finger CCCH type containing 7B
ENSMUSG00000034653	Ythdc2	139.939457384962	-0.89862216052194	0.270897509422595	-3.31720347830924	0.00090923371754172	0.0171402720334919	0.536398771978051	YTH domain containing 2
ENSMUSG00000045962	Wnk1	1363.04685136115	-0.949979223796843	0.286491265778752	-3.31590989768771	0.000913452744572703	0.0171682009672213	0.517639916382181	WNK lysine deficient protein kinase 1
ENSMUSG00000057236	Rbbp4	3980.27255154705	0.946097266631649	0.285309749596172	3.31603552970327	0.000913042200397432	0.0171682009672213	1.92665367882892	retinoblastoma binding protein 4, chromatin remodeling factor
ENSMUSG00000020029	Nudt4	1494.0925429207	1.04044110199326	0.313879816951301	3.31477541977376	0.000917167781236112	0.0172187209993543	2.05685643816466	nudix hydrolase 4
ENSMUSG00000058420	Syt17	104.540496190411	-0.937119283333863	0.282792191542824	-3.31380890759833	0.000920343826067177	0.017259020407177	0.522274697501437	synaptotagmin XVII
ENSMUSG00000051980	Casr	21.5975441852698	2.54393425383626	0.767950685308879	3.31262710288885	0.000924241190026575	0.0173127413975369	5.83177174506138	calcium-sensing receptor
ENSMUSG00000027790	Sis	12.2686167464805	3.42845594653227	1.03526409701724	3.31167279577279	0.000927399464818192	0.0173276866984625	10.7663397036013	sucrase isomaltase
ENSMUSG00000028978	Nos3	154.120068018263	-1.02607215194088	0.30982882783267	-3.31173880467648	0.000927180687169381	0.0173276866984625	0.491045238905135	nitric oxide synthase 3, endothelial cell
ENSMUSG00000030556	Lrrc28	154.678503768651	0.87773278461531	0.265074486959712	3.3112684463998	0.000928740670761555	0.0173276866984625	1.83748539714468	leucine rich repeat containing 28
ENSMUSG00000032560	Dnajc13	383.21635026665	-0.856070520489469	0.258543350568077	-3.31112952086562	0.000929201894216735	0.0173276866984625	0.552455237132153	DnaJ heat shock protein family (Hsp40) member C13
ENSMUSG00000039753	Fbxl5	1856.59125267954	0.971378413216315	0.293422033797197	3.31051625757491	0.000931240424414833	0.0173276866984625	1.96071305053801	F-box and leucine-rich repeat protein 5
ENSMUSG00000070337	Gpr179	36.6262983546614	-1.64988796365988	0.498338186338805	-3.31077972527309	0.000930364132153917	0.0173276866984625	0.318664902643846	G protein-coupled receptor 179
ENSMUSG00000020300	Cpeb4	554.025004000664	-1.02682376850994	0.310451699386147	-3.30751537369668	0.000941275451656549	0.017494992180734	0.490789480340277	cytoplasmic polyadenylation element binding protein 4
ENSMUSG00000032238	Rora	3744.27418187815	-0.932181155021448	0.281924113991943	-3.30649670871392	0.000944704602994593	0.0175392831331167	0.524065428254764	RAR-related orphan receptor alpha
ENSMUSG00000030796	Tead2	234.261333889388	-1.17743242327739	0.356138001467115	-3.3061128507122	0.00094599979086352	0.0175439009887466	0.442137674562203	TEA domain family member 2
ENSMUSG00000049130	C5ar1	1118.66527935227	0.836216393835521	0.252977400557097	3.30549840418171	0.000948076439356024	0.0175629850892859	1.78536171422501	complement component 5a receptor 1
ENSMUSG00000020962	Gtf2a1	365.70212161895	-0.929228444309118	0.281187528078431	-3.30465739593518	0.000950925645594396	0.0175963227907175	0.525139111991171	general transcription factor II A, 1
ENSMUSG00000059493	Nhs	28.2055308360659	-1.80804525461384	0.547345045159644	-3.30330067039611	0.000955538745518766	0.0176427390623592	0.285577603542529	NHS actin remodeling regulator
ENSMUSG00000082809	Gm14150	192.459636157449	1.46034881757425	0.442052418924397	3.30356481506781	0.000954638986505703	0.0176427390623592	2.75174887897657	tubulin, alpha 1B pseudogene
ENSMUSG00000029121	Crmp1	769.515698490804	1.02462469699097	0.310267621727808	3.3023900182851	0.000958646735639363	0.0176806518404774	2.03443007826812	collapsin response mediator protein 1
ENSMUSG00000013858	Tmem259	771.32683450357	-1.08705105992691	0.329307431739423	-3.30102194835093	0.000963333462483146	0.0176998100277747	0.470722572141624	transmembrane protein 259
ENSMUSG00000023232	Serinc2	146.250944309476	0.924872108739926	0.280136265065664	3.30150795907533	0.000961666064549393	0.0176998100277747	1.89851593581368	serine incorporator 2
ENSMUSG00000039765	Cc2d2a	439.963663497181	-1.07517417135657	0.325756323884167	-3.3005473494319	0.000964964292596844	0.0176998100277747	0.474613758613181	coiled-coil and C2 domain containing 2A
ENSMUSG00000040249	Lrp1	4534.71440365413	-1.13513192408287	0.343844032815686	-3.30129889062621	0.000962383005415869	0.0176998100277747	0.455293281597137	low density lipoprotein receptor-related protein 1
ENSMUSG00000041258	Zfp236	438.030949128318	-0.879398162398284	0.266421337988717	-3.30077976875684	0.000964165327581935	0.0176998100277747	0.543594150813484	zinc finger protein 236
ENSMUSG00000054640	Slc8a1	333.204443803174	-1.18455751502195	0.358967279774834	-3.299903868021	0.000967179525227022	0.0177210543611268	0.439959456009444	solute carrier family 8 (sodium/calcium exchanger), member 1
ENSMUSG00000027506	Tpd52	2114.32163047645	1.09020897189128	0.330605544879317	3.29761248344837	0.000975106088739193	0.0178467833817823	2.12904873161397	tumor protein D52
ENSMUSG00000063887	Nlgn1	1206.95494378683	-0.973733421104714	0.295445475686738	-3.29581429142332	0.000981368638461239	0.0179418159474402	0.509186677894814	neuroligin 1
ENSMUSG00000023892	Zfp51	349.948087008182	1.00806832390155	0.305899976288199	3.29541811716853	0.000982753388686574	0.0179475605243251	2.01121640677344	zinc finger protein 51
ENSMUSG00000044471	Lncpint	148.53686854622	-1.09881114366008	0.333542217061882	-3.29436901073372	0.000986429080512311	0.0179950854567888	0.466901088256182	long non-protein coding RNA, Trp53 induced transcript
ENSMUSG00000024359	Hspa9	334.77136751017	1.06702538285629	0.324091653653052	3.29235687136382	0.000993514537528317	0.018084985039807	2.0951091153409	heat shock protein 9
ENSMUSG00000051166	Eml5	289.756162937914	-1.02948422018133	0.31266850993011	-3.29257404402972	0.000992747533323799	0.018084985039807	0.489885257018376	echinoderm microtubule associated protein like 5
ENSMUSG00000036570	Fxyd1	2137.33100444369	-0.679511153835388	0.206412961185237	-3.29199847690567	0.000994781504710733	0.018088407729366	0.624376803908947	FXYD domain-containing ion transport regulator 1
ENSMUSG00000034111	Tmed8	155.788264565642	-0.945876602268186	0.287430662132597	-3.29079923224	0.000999031862729015	0.0181460121112155	0.519114034644357	transmembrane p24 trafficking protein 8
ENSMUSG00000040752	Myh6	153.478563154734	-1.30272548294338	0.396042314798695	-3.28935932920589	0.00100415737108876	0.0182017918568993	0.405359684738957	myosin, heavy polypeptide 6, cardiac muscle, alpha
ENSMUSG00000111027	Gm2981	70.0019400515638	1.63491967389461	0.49703780830534	3.2893265795391	0.00100427423010032	0.0182017918568993	3.10570257646144	apoptosis inhibitor 5 pseudogene
ENSMUSG00000019990	Pde7b	452.836217951244	-1.20339750220141	0.365902436005486	-3.28884802008632	0.00100598328676385	0.0182130775406004	0.434251427867214	phosphodiesterase 7B
ENSMUSG00000028452	Vcp	4036.73254248391	0.872994214752522	0.265539775515798	3.28762127277081	0.00101037661554537	0.0182728845303325	1.83146002861557	valosin containing protein
ENSMUSG00000049690	Nckap5	999.632461113594	-1.1023062781478	0.335556689027432	-3.28500761329685	0.0010197961601417	0.0184233648973875	0.465771322843877	NCK-associated protein 5
ENSMUSG00000021565	Slc6a19	9.62150434218454	3.0575450915552	0.93095866481214	3.28429736692143	0.00102236987359684	0.0184301407858613	8.32554716844828	solute carrier family 6 (neurotransmitter transporter), member 19
ENSMUSG00000029086	Prom1	1263.65653909144	1.09075666338663	0.332097903450538	3.28444308757608	0.00102184133728791	0.0184301407858613	2.12985713755905	prominin 1
ENSMUSG00000055866	Per2	362.564834283932	-0.834614621322171	0.254150214540154	-3.28394222618415	0.00102365904724938	0.0184335595350545	0.560732804280753	period circadian clock 2
ENSMUSG00000034586	Hid1	703.069980208756	0.960876717767817	0.292652455166541	3.2833372855902	0.00102585846800916	0.0184533446525467	1.94649240811605	HID1 domain containing
ENSMUSG00000074305	Peak1	407.494973653276	-1.14132472411773	0.347658320710086	-3.28289201244083	0.00102748016924127	0.0184627063636977	0.453343113785715	pseudopodium-enriched atypical kinase 1
ENSMUSG00000009418	Nav1	1284.38710613548	-1.12260082785797	0.342133361782708	-3.28117907592695	0.00103374089191566	0.0185505645028177	0.459265135367209	neuron navigator 1
ENSMUSG00000033022	Cdo1	1625.78840751676	1.04743072158331	0.319246217881685	3.28094950829299	0.00103458263108467	0.0185505645028177	2.06684574719482	cysteine dioxygenase 1, cytosolic
ENSMUSG00000128947	NA	108.376151313038	-1.50410012900996	0.458559789664455	-3.28005237901597	0.00103787815687457	0.0185897727564125	0.352550020840636	NA
ENSMUSG00000000416	Cttnbp2	919.791149220478	-0.818848744439207	0.249727704152044	-3.27896637347317	0.00104188049954243	0.0186216701224188	0.566894137796091	cortactin binding protein 2
ENSMUSG00000075415	Fnbp1	2118.07848102104	-0.832428969788734	0.253847231189423	-3.27925172115653	0.00104082750401394	0.0186216701224188	0.561582946064724	formin binding protein 1
ENSMUSG00000050912	Tmem123	1281.01253851453	1.13919889826748	0.347546851778714	3.27782827678388	0.00104609013998317	0.0186769980796781	2.20258683660218	transmembrane protein 123
ENSMUSG00000038970	Lmtk2	211.225225560637	-1.10096092750435	0.336076496673334	-3.27592360192472	0.00105317045750021	0.0187834071489266	0.466205869296428	lemur tyrosine kinase 2
ENSMUSG00000025583	Rptor	828.741416252551	-1.06023573175814	0.323878239440775	-3.27356272403109	0.00106200817225719	0.0189030325005907	0.479553695719601	regulatory associated protein of MTOR, complex 1
ENSMUSG00000033174	Mgll	10906.3054361908	-0.70298528801959	0.214748416217466	-3.27352955799082	0.00106213281333471	0.0189030325005907	0.614299754554245	monoglyceride lipase
ENSMUSG00000022517	Mgrn1	1250.59965128368	0.884319750734542	0.270190735948841	3.27294623048061	0.0010643272259833	0.0189039392115887	1.84589405344772	mahogunin, ring finger 1
ENSMUSG00000032826	Ank2	3239.51217074477	-0.918522171613183	0.280646303983024	-3.27288176818014	0.00106456998311087	0.0189039392115887	0.529050677235482	ankyrin 2, brain
ENSMUSG00000037788	Vopp1	756.248736458081	0.817785544898047	0.24990262056587	3.27241684399421	0.00106632234818383	0.0189039392115887	1.76269827309245	vesicular, overexpressed in cancer, prosurvival protein 1
ENSMUSG00000038014	Fam120a	1244.2620584248	-0.843937361843783	0.257901977415794	-3.27231830597085	0.00106669409449227	0.0189039392115887	0.557121013664659	family with sequence similarity 120, member A
ENSMUSG00000020640	Itsn2	338.615899403403	-0.938032693859634	0.286716679897135	-3.27163628637221	0.001069270382269	0.0189190226582548	0.52194413545806	intersectin 2
ENSMUSG00000022296	Baalc	1130.18545443976	-0.97349023586545	0.297567329099038	-3.27149569414406	0.00106980217596335	0.0189190226582548	0.509272515246076	brain and acute leukemia, cytoplasmic
ENSMUSG00000026131	Dst	1131.93838181285	-1.03299561865431	0.315811973910014	-3.27091973703521	0.00107198330361898	0.0189376186355871	0.488694367327581	dystonin
ENSMUSG00000017929	B4galt5	300.274844940403	-1.07319008774457	0.328216037210131	-3.26976736684407	0.00107635963962526	0.0189550098301654	0.475266925896992	UDP-Gal:betaGlcNAc beta 1,4-galactosyltransferase, polypeptide 5
ENSMUSG00000022568	Scrib	289.493329842851	-1.00150153305065	0.306285411992963	-3.2698309936931	0.00107611757466426	0.0189550098301654	0.499479879013308	scribbled planar cell polarity
ENSMUSG00000070637	Srarp	23.9513766302323	-1.8174211285097	0.555809879884358	-3.26986114188513	0.00107600289505556	0.0189550098301654	0.28372769218804	steroid receptor associated and regulated protein
ENSMUSG00000049154	Cfap144	35.3860276288733	2.34043055892502	0.715846369065399	3.26945928632796	0.00107753242806809	0.0189557514759303	5.06453761453822	cilia and flagella associated protein 144
ENSMUSG00000035392	Dennd1a	1254.18893957553	-0.989520348926477	0.302733032112843	-3.26862365173827	0.00108071944162716	0.0189720015066799	0.503645193503812	DENN domain containing 1A
ENSMUSG00000047394	Cimap1b	23.6081059294143	2.41861694032328	0.739889902366641	3.26888761772123	0.00107971176509441	0.0189720015066799	5.34658218609418	ciliary microtubule associated protein 1B
ENSMUSG00000105419	NA	16.2548703140347	-2.04726540388285	0.626539345421202	-3.26757675929601	0.00108472447169838	0.0190223909707357	0.241942243977563	NA
ENSMUSG00000030811	Fbxl19	89.6240803348329	-1.51360722623443	0.463435379660051	-3.26605885667323	0.00109055580160176	0.0190847265280309	0.350234418573612	F-box and leucine-rich repeat protein 19
ENSMUSG00000057606	Colq	38.738606499689	-1.33488287455551	0.408707329358831	-3.26610945942573	0.0010903609346483	0.0190847265280309	0.396424250769589	collagen like tail subunit of asymmetric acetylcholinesterase
ENSMUSG00000055322	Tns1	834.600909207158	-0.97891443424464	0.29976207436195	-3.26563804419983	0.00109217756321037	0.0190931771086776	0.507361363829143	tensin 1
ENSMUSG00000031748	Gnao1	6720.45746278261	-0.890455469026334	0.272732071505911	-3.26494593800288	0.00109484971043785	0.0191199535369693	0.539443785148332	guanine nucleotide binding protein, alpha O
ENSMUSG00000031381	Piga	289.752995014743	0.976786855556986	0.29921709084696	3.26447547762765	0.00109666955750883	0.0191318055480078	1.96807725792914	phosphatidylinositol glycan anchor biosynthesis, class A
ENSMUSG00000004891	Nes	609.180419791198	-0.884812243181489	0.271148792292692	-3.2631981713803	0.00110162458412892	0.0191982704292322	0.541557998218714	nestin
ENSMUSG00000036550	Cnot1	568.552818477888	-0.94701604412469	0.290291883342094	-3.26228909062773	0.00110516376357579	0.0192199901414399	0.518704199772554	CCR4-NOT transcription complex, subunit 1
ENSMUSG00000066043	Phactr4	344.01572553518	-0.983245963443297	0.301381190297838	-3.26246625567976	0.00110447321128892	0.0192199901414399	0.505840353012763	phosphatase and actin regulator 4
ENSMUSG00000020811	Wscd1	1048.50428868643	1.05938409845005	0.324796727630113	3.26168341097483	0.00110752759282003	0.0192411399933968	2.08404163264968	WSC domain containing 1
ENSMUSG00000022763	Aifm3	1375.81470799204	-0.903434091542733	0.277105815382352	-3.26024948374385	0.00111314253146815	0.0192500613154983	0.534612660495115	apoptosis-inducing factor, mitochondrion-associated 3
ENSMUSG00000031309	Rps6ka3	65.5212459257291	-1.22451454508311	0.375547416585913	-3.26061235147115	0.0011117191402643	0.0192500613154983	0.427941487378379	ribosomal protein S6 kinase polypeptide 3
ENSMUSG00000050761	Gp1bb	12.1830131184598	-2.74134120983422	0.840782145750254	-3.26046553639415	0.00111229483678485	0.0192500613154983	0.149545747360475	glycoprotein Ib, beta polypeptide
ENSMUSG00000094638	NA	91.7068359758797	-1.30974636692944	0.40169600761262	-3.26054116074886	0.00111199826144923	0.0192500613154983	0.403391791690733	NA
ENSMUSG00000125400	NA	70.8190674242384	-1.30211334566007	0.399410669157397	-3.26008653801619	0.00111378225326772	0.0192500613154983	0.405531715846537	NA
ENSMUSG00000041468	Gpr12	43.8625187547681	1.39159980144195	0.426926448314469	3.25957739778378	0.00111578331920291	0.0192647861446311	2.62369460452341	G-protein coupled receptor 12
ENSMUSG00000002413	Braf	499.022100550008	-0.971058520190638	0.297991952061559	-3.25867364360913	0.00111934351943303	0.0192865304247633	0.510131636681329	Braf transforming gene
ENSMUSG00000022385	Gtse1	212.064541923882	1.07716208298491	0.330549733161666	3.25869899419367	0.00111924351170607	0.0192865304247633	2.10988166046414	G two S phase expressed protein 1
ENSMUSG00000026640	Plxna2	451.329120360057	-1.22736577413063	0.376915550168599	-3.25634156930275	0.00112857894166138	0.0193858872509765	0.427096572655967	plexin A2
ENSMUSG00000028469	Npr2	434.115759251767	-0.875669827921617	0.268886246250255	-3.25665533337329	0.00112733229292415	0.0193858872509765	0.545000769537062	natriuretic peptide receptor 2
ENSMUSG00000034796	Cpne7	33.0955269975444	1.73706788314587	0.533432792482874	3.25639500912693	0.00112836652431617	0.0193858872509765	3.33356967943805	copine VII
ENSMUSG00000023885	Thbs2	82.6738946816684	1.04243550372162	0.32017569585447	3.2558233408055	0.00113064076052582	0.019401425128163	2.05970183146944	thrombospondin 2
ENSMUSG00000028688	Toe1	141.456752249096	1.19935664687384	0.368438998101644	3.25523805311989	0.00113297356742792	0.0194215765418497	2.29637244096583	target of EGR1, member 1 (nuclear)
ENSMUSG00000031445	Proz	13.824173253689	-2.2605015426534	0.69467639500942	-3.25403534493604	0.00113778122664803	0.0194840676861637	0.208699414379724	protein Z, vitamin K-dependent plasma glycoprotein
ENSMUSG00000056258	Kcnq3	390.74849857042	-1.2162516899547	0.373965178062727	-3.2523126785636	0.00114470020307103	0.0195625880779672	0.430399500904658	potassium voltage-gated channel, subfamily Q, member 3
ENSMUSG00000079177	Fam228a	67.500834552942	-1.31157941233619	0.403254461807472	-3.25248580377119	0.00114400310325937	0.0195625880779672	0.402879579548549	family with sequence similarity 228, member A
ENSMUSG00000027160	Ccdc34	533.15410421199	-0.88982520610071	0.273638298836921	-3.25182991519406	0.00114664615541809	0.019575888793874	0.539679500725488	coiled-coil domain containing 34
ENSMUSG00000004568	Arhgef18	477.761138975802	-0.781804917541651	0.24051503438466	-3.25054489646288	0.001151840799476	0.0196246046780641	0.581638665134798	Rho/Rac guanine nucleotide exchange factor 18
ENSMUSG00000121871	Slc2a4rg-ps	18.5091890727636	-1.99805829840308	0.614643919755386	-3.25075744538116	0.00115098007917985	0.0196246046780641	0.250336697774264	Slc2a4 regulator, pseudogene
ENSMUSG00000060579	Fhit	243.722552918834	-0.982769003762026	0.302388166713911	-3.25002467669914	0.00115394994838012	0.0196405795782667	0.506007613128502	fragile histidine triad gene
ENSMUSG00000036160	Surf6	320.02362977336	0.675855456822071	0.208046231885506	3.24858302261401	0.00115981357403646	0.0197043854468863	1.59754376745517	surfeit gene 6
ENSMUSG00000052062	Pard3b	521.716422167566	-0.941913685490501	0.289951172795465	-3.24852517894431	0.00116004941461836	0.0197043854468863	0.520541941236688	par-3 family cell polarity regulator beta
ENSMUSG00000092232	NA	42.0819294364182	-1.68862375175072	0.520013670687532	-3.24726799877803	0.00116518615997036	0.0197716052347198	0.310222718542042	NA
ENSMUSG00000024639	Gnaq	1509.66283444876	-0.973054623804527	0.299715618915139	-3.24659297812583	0.00116795290988792	0.019798514190365	0.509426309873049	guanine nucleotide binding protein, alpha q polypeptide
ENSMUSG00000020841	Cpd	656.779709342197	-0.831411809129066	0.256118636312145	-3.24619801628095	0.00116957457912535	0.0198059775949863	0.561979025262407	carboxypeptidase D
ENSMUSG00000027400	Pdyn	227.26751897405	-1.24920907769688	0.384980496923278	-3.24486327925811	0.00117507027010545	0.0198789637520866	0.420678771277473	prodynorphin
ENSMUSG00000029053	Prkcz	1049.71813371749	1.39540368040395	0.430113386435913	3.24426935875401	0.0011775233613632	0.019890698816804	2.63062149146484	protein kinase C, zeta
ENSMUSG00000049866	Arl4c	442.037068502279	-1.08377286265291	0.33407288420835	-3.2441210103631	0.00117813682821869	0.019890698816804	0.471793398570252	ADP-ribosylation factor-like 4C
ENSMUSG00000097783	NA	51.2888991111361	2.13146769772437	0.657093476669704	3.24378155224904	0.00117954170457929	0.0198943829751225	4.38163010452099	NA
ENSMUSG00000074406	Zfp628	63.0636890056574	-1.55402812977383	0.479176379031145	-3.24312340461345	0.00118226991564089	0.0199003565619675	0.340557868373064	zinc finger protein 628
ENSMUSG00000074582	Arfgef2	347.550123461785	-0.885388629037767	0.272982520484505	-3.24338945756061	0.00118116634840451	0.0199003565619675	0.541341678057079	ADP ribosylation factor guanine nucleotide exchange factor 2
ENSMUSG00000054404	Slfn5	150.574584171035	-1.20285169768852	0.370936977290068	-3.24273871663084	0.00118386725659809	0.0199072563258445	0.434415746189766	schlafen 5
ENSMUSG00000062012	Zfp13	52.6826381297769	1.23537566268234	0.381113588515951	3.2414894139379	0.00118906850299574	0.0199546881408644	2.35442646262414	zinc finger protein 13
ENSMUSG00000141952	NA	15.9690195043343	-2.26886042110228	0.699893399791281	-3.24172284204836	0.00118809506614445	0.0199546881408644	0.207493720178138	NA
ENSMUSG00000025237	Parp6	150.869098999137	1.07142972254823	0.330637455477606	3.24049712093431	0.00119321477155608	0.0200042456451377	2.10151495409477	poly (ADP-ribose) polymerase family, member 6
ENSMUSG00000041057	Wdr43	770.479061535923	0.895808931453184	0.276468691513817	3.24018219404209	0.00119453347453576	0.0200063473532387	1.86065287677969	WD repeat domain 43
ENSMUSG00000033342	Plppr5	336.692506069721	0.821443757031735	0.253624039325678	3.23882451843187	0.00120023393973507	0.0200817584826931	1.7671735824154	phospholipid phosphatase related 5
ENSMUSG00000011154	Cfap161	30.1372763297587	2.2190204569293	0.685203656062844	3.23848309520079	0.00120167142078047	0.0200857640771532	4.65577215442002	cilia and flagella associated protein 161
ENSMUSG00000021846	Peli2	771.304516965091	-0.877718710919827	0.271125210909532	-3.23731868377486	0.00120658586723034	0.0201478207809927	0.544227321068165	pellino 2
ENSMUSG00000046178	Nxph1	374.184121302882	1.03203529678413	0.318925060516176	3.23598056268704	0.00121225638651564	0.0202223664874971	2.04490709103153	neurexophilin 1
ENSMUSG00000048540	Nhlh2	370.298233461485	1.19653461811959	0.369962081609932	3.23420879489254	0.00121980243597727	0.020328019720834	2.2918849402238	nescient helix loop helix 2
ENSMUSG00000044117	Bmerb1	862.191503453072	0.857782344956683	0.265285055768092	3.23343635951564	0.00122310583849359	0.0203628295753178	1.8122504471582	bMERB domain containing 1
ENSMUSG00000022973	Synj1	657.443252713897	-0.976682442759109	0.30213640519071	-3.2325877516899	0.00122674452442932	0.0204031467778349	0.508146909389006	synaptojanin 1
ENSMUSG00000142883	NA	86.953800725574	-1.19770038536061	0.37056335604944	-3.23210691453479	0.00122881070704011	0.0204172561977477	0.435969651255363	NA
ENSMUSG00000051506	Wdfy4	129.076861586181	-1.52645102312607	0.472487016966852	-3.23067294615878	0.00123499164469011	0.0204996385378512	0.347130245241565	WD repeat and FYVE domain containing 4
ENSMUSG00000022523	Fgf12	390.319669481312	-0.708416686034873	0.219302692883859	-3.23031457899172	0.00123654081854187	0.0205050512590054	0.61199141240472	fibroblast growth factor 12
ENSMUSG00000020023	Tmcc3	420.928418676453	-1.07787072888719	0.333971656782948	-3.22743175055635	0.00124906834250828	0.0205501773917089	0.473727481231291	transmembrane and coiled coil domains 3
ENSMUSG00000020121	Srgap1	205.415935148609	-1.22890367527621	0.380600283113266	-3.22885644021051	0.00124286268376542	0.0205501773917089	0.426641533770284	SLIT-ROBO Rho GTPase activating protein 1
ENSMUSG00000022708	Zbtb20	9441.79999646816	-0.941262242972125	0.291636850640711	-3.22751477018155	0.00124870594230547	0.0205501773917089	0.520777042706708	zinc finger and BTB domain containing 20
ENSMUSG00000026676	Ccdc3	796.764689718399	0.724731834648483	0.224430909256181	3.2291979614146	0.00124137932325425	0.0205501773917089	1.65259342690182	coiled-coil domain containing 3
ENSMUSG00000028438	Kif24	98.6841741729749	-0.989016948651868	0.306437408603324	-3.22746805998522	0.00124890983135839	0.0205501773917089	0.503820961327046	kinesin family member 24
ENSMUSG00000041115	Iqsec2	228.645900586835	-0.913738357122975	0.283022337127877	-3.22850262066108	0.00124440118693691	0.0205501773917089	0.530807861479481	IQ motif and Sec7 domain 2
ENSMUSG00000044071	Tafa2	69.394060516537	1.19638820975051	0.370657968843525	3.22774177359066	0.00124771551462402	0.0205501773917089	2.29165236570112	TAFA chemokine like family member 2
ENSMUSG00000112526	NA	18.0532235334636	-1.93223352516775	0.598623511468367	-3.2277942448805	0.00124748668289482	0.0205501773917089	0.262023202455046	NA
ENSMUSG00000048379	Socs4	216.389243358516	-0.851496348073959	0.263946341328738	-3.22602065172573	0.00125524299393629	0.0206137251026887	0.554209617464477	suppressor of cytokine signaling 4
ENSMUSG00000130370	NA	20.3335857702472	1.8399631710387	0.570356636337271	3.2259871347419	0.0012553899987978	0.0206137251026887	3.58000889246971	NA
ENSMUSG00000030465	Psd3	367.655081151906	-1.18283652284412	0.366738987291317	-3.22528164125769	0.00125848797101944	0.0206443745930929	0.44048459718826	pleckstrin and Sec7 domain containing 3
ENSMUSG00000032816	Igdcc4	1392.39675256381	-0.965778247333771	0.299486148080563	-3.22478436322863	0.00126067586427209	0.02066004972094	0.512002142600118	immunoglobulin superfamily, DCC subclass, member 4
ENSMUSG00000034040	Galnt17	79.0380711129645	-1.42267515854617	0.441294209145856	-3.22386999208492	0.00126470802605526	0.0207058887273598	0.373019987494088	polypeptide N-acetylgalactosaminyltransferase 17
ENSMUSG00000099401	NA	29.0527367565972	-1.62462614946932	0.503993318277334	-3.22350731756195	0.00126631063073159	0.0207119002187464	0.324293913173213	NA
ENSMUSG00000028347	Tmeff1	1530.97582523402	1.06131516892614	0.329312282470951	3.222822911319	0.00126934002841949	0.0207412140121371	2.0868330235803	transmembrane protein with EGF-like and two follistatin-like domains 1
ENSMUSG00000030091	Nup210	184.960937634854	-1.0508513289708	0.326121915088417	-3.22226529513019	0.00127181315806703	0.020761390063285	0.482683250818732	nucleoporin 210
ENSMUSG00000090098	NA	40.7476874440479	-1.33798795321675	0.415364787619571	-3.2212358704855	0.00127639053439744	0.0208158436859661	0.395571953681426	NA
ENSMUSG00000104682	NA	13.9482667720477	-2.16210056863839	0.671471609080624	-3.21994338911622	0.0012821591360873	0.0208895995301299	0.223430714944074	NA
ENSMUSG00000060487	Samd5	294.302171978294	-1.00600389581791	0.312500573060473	-3.2192065632572	0.00128545849745993	0.0209230210775881	0.497923531965056	sterile alpha motif domain containing 5
ENSMUSG00000061983	Rps12	372.808142368661	-1.02701146549779	0.319207919308995	-3.21737464321377	0.00129369546823732	0.0210366678225012	0.490725631978485	ribosomal protein S12
ENSMUSG00000034908	Sidt2	728.276171939497	1.03929309815805	0.323381803339166	3.21382677512013	0.00130978665555656	0.0212429093811658	2.05522037525129	SID1 transmembrane family, member 2
ENSMUSG00000039205	Ciz1	395.718430550021	0.727648777416783	0.226418021974152	3.21374054535222	0.00131018003579632	0.0212429093811658	1.65593813720386	CDKN1A interacting zinc finger protein 1
ENSMUSG00000057367	Birc2	1621.49451964689	1.13429078083041	0.352930871186393	3.21391771997003	0.00130937188321487	0.0212429093811658	2.1951062628307	baculoviral IAP repeat-containing 2
ENSMUSG00000004317	Clcn5	343.017517505967	-0.991726462800173	0.308696892109453	-3.21262211622313	0.00131529219785173	0.0213051919777626	0.502875627153684	chloride channel, voltage-sensitive 5
ENSMUSG00000022141	Nipbl	1314.76842869666	-0.912184294754061	0.284090520312918	-3.21089311163679	0.00132323143712014	0.0214131033236672	0.531379952567386	NIPBL cohesin loading factor
ENSMUSG00000060268	Armh1	24.4795188057682	1.92020411344551	0.598107329804294	3.21046744916806	0.00132519276452509	0.0214241626781709	3.78476602021649	armadillo-like helical domain containing 1
ENSMUSG00000021567	Nkd2	210.291607366032	0.953305922392717	0.297110616455761	3.20858922432569	0.00133387914485147	0.0215438187509007	1.93630460218471	naked cuticle 2
ENSMUSG00000004961	Syt5	118.054096802963	0.899998153767472	0.280555907308501	3.20791018945763	0.00133703244072002	0.0215739642624361	1.86606359505022	synaptotagmin V
ENSMUSG00000002578	Ikzf4	103.706856599122	-1.17454794577447	0.36621632307833	-3.20725175738069	0.00134009662787623	0.0216026153522548	0.443022554541834	IKAROS family zinc finger 4
ENSMUSG00000027303	Ptpra	4233.67751918996	0.859779298330755	0.268148213520773	3.20635848004317	0.00134426408697939	0.0216489792682128	1.81476066959803	protein tyrosine phosphatase receptor type A
ENSMUSG00000022044	Stmn4	1146.72526315367	1.1951460209275	0.372974477245456	3.2043640888086	0.00135361181984608	0.021773444351867	2.28968005713373	stathmin-like 4
ENSMUSG00000028312	Smc2	151.398966127725	-0.815881398635376	0.254632224763971	-3.20415610943056	0.00135459006614956	0.021773444351867	0.568061329774125	structural maintenance of chromosomes 2
ENSMUSG00000038020	Rapgefl1	84.3689462393973	-1.10109691158019	0.343732318428671	-3.20335578747358	0.00135836052573098	0.0218131362201915	0.466161928210611	Rap guanine nucleotide exchange factor (GEF)-like 1
ENSMUSG00000042595	Fam199x	237.846103431193	-0.840663494536449	0.262457733870858	-3.20304333249367	0.0013598351826552	0.021815920418387	0.558386708281765	family with sequence similarity 199, X-linked
ENSMUSG00000022705	Drd3	13.5376541436153	-1.97345713614296	0.616201650203671	-3.20261579223405	0.00136185538681111	0.0218274431738894	0.25464209980445	dopamine receptor D3
ENSMUSG00000031610	Scrg1	5842.17610506398	-0.606159102547752	0.189351331144951	-3.20124024944789	0.00136837386887957	0.0218900648013034	0.656943360891976	scrapie responsive gene 1
ENSMUSG00000037138	Aff3	312.865354440954	-0.921657811861205	0.287895146498803	-3.20136627195636	0.00136777547261836	0.0218900648013034	0.527902055340379	AF4/FMR2 family, member 3
ENSMUSG00000025855	Prkar1b	220.840996478588	0.930753555785992	0.290842432237029	3.20019863892299	0.00137332903137276	0.0219483900962482	1.90627142945023	protein kinase, cAMP dependent regulatory, type I beta
ENSMUSG00000052298	Cdc42se2	2681.05476342941	0.806870318503703	0.252211217199049	3.19918490329044	0.00137816747333672	0.0220047406576097	1.74941227093771	CDC42 small effector 2
ENSMUSG00000021754	Map3k1	308.631921727334	-1.08714141597428	0.339995033825567	-3.19752145712821	0.00138614098423131	0.0221109929596936	0.470693091691536	mitogen-activated protein kinase kinase kinase 1
ENSMUSG00000022112	Gpc5	5364.15926788191	-0.581830693616554	0.182027950523165	-3.1963810609542	0.0013916318803669	0.0221568516844776	0.668115440775926	glypican 5
ENSMUSG00000024112	Cacna1h	62.4237508396188	-1.39693289142305	0.437127063117179	-3.19571357916263	0.00139485503859083	0.0221568516844776	0.379735585869237	calcium channel, voltage-dependent, T type, alpha 1H subunit
ENSMUSG00000025949	Pikfyve	343.324183626683	-0.890411373261108	0.278640641925613	-3.195554557683	0.00139562394147381	0.0221568516844776	0.53946027342157	phosphoinositide kinase, FYVE type zinc finger containing
ENSMUSG00000038023	Atp6v0a2	905.293594346622	0.846731613326862	0.264943867257843	3.19589059407373	0.00139399959305947	0.0221568516844776	1.79842203008759	ATPase, H+ transporting, lysosomal V0 subunit A2
ENSMUSG00000045671	Spred2	303.742981833052	-1.21439900375702	0.380002217047053	-3.19576820681194	0.00139459099237382	0.0221568516844776	0.430952568193733	sprouty-related EVH1 domain containing 2
ENSMUSG00000062949	Atp11c	210.129456306426	-0.944165599593732	0.295537009501754	-3.19474573145847	0.00139954084242076	0.0221949749267647	0.519730057005437	ATPase, class VI, type 11C
ENSMUSG00000140653	NA	9.88018879248447	-2.61936681231771	0.819958273742096	-3.19451232605232	0.00140067303743019	0.0221949749267647	0.162739141207551	NA
ENSMUSG00000051413	Plagl2	161.800922811552	-1.06039933023489	0.332023745894747	-3.19374545750423	0.00140439888583801	0.0222330003031862	0.479499318457731	pleiomorphic adenoma gene-like 2
ENSMUSG00000063077	Kif1b	4216.91099077231	-0.916275878086995	0.286932626318318	-3.19334852172054	0.00140633099460915	0.0222425840798325	0.529875057119599	kinesin family member 1B
ENSMUSG00000078789	Dph1	212.613600328362	0.95751660449443	0.300022244410256	3.19148537261491	0.00141543277823492	0.0223654387625905	1.94196419931824	diphthamide biosynthesis 1
ENSMUSG00000022443	Myh9	444.56592819446	-1.18199117019915	0.370525827071771	-3.19003719535642	0.00142254483617848	0.0224566517688627	0.440742776446072	myosin, heavy polypeptide 9, non-muscle
ENSMUSG00000021294	Kif26a	92.3280030261481	-1.26616772158404	0.397009389358389	-3.18926392050905	0.00142635589890005	0.0224956318391903	0.415762711574759	kinesin family member 26A
ENSMUSG00000024565	Sall3	1047.41894198381	-1.00930919439993	0.316633855389309	-3.18762247694254	0.00143447692097676	0.0225812258968783	0.496784065868156	spalt like transcription factor 3
ENSMUSG00000025278	Flnb	177.734544065974	-1.08032138921134	0.338906993739338	-3.18766330930969	0.00143427438745764	0.0225812258968783	0.472923458456167	filamin, beta
ENSMUSG00000036790	Slitrk2	332.80714896303	-0.893684703508294	0.280567322551157	-3.18527722823225	0.00144615397998728	0.0227436880623704	0.538237679701494	SLIT and NTRK-like family, member 2
ENSMUSG00000026587	Astn1	1767.44177594781	-0.843494255749054	0.264925591179772	-3.18389118994805	0.00145309622970048	0.0228100733061129	0.557292152834146	astrotactin 1
ENSMUSG00000030722	Nfatc2ip	26.5165099972926	-1.99178694640847	0.625539760421516	-3.18410926439962	0.0014520019279735	0.0228100733061129	0.251427272508208	nuclear factor of activated T cells, cytoplasmic, calcineurin dependent 2 interacting protein
ENSMUSG00000028458	Tesk1	271.494415967076	0.898840085370568	0.282370169898513	3.18319773541809	0.00145658105122012	0.022843387580641	1.86456628473518	testis specific protein kinase 1
ENSMUSG00000034243	Golgb1	547.383843564825	-0.92699470408231	0.291395680347698	-3.18122321846434	0.00146654583681064	0.0229781691160097	0.525952820292521	golgin B1
ENSMUSG00000032179	Bmp5	21.6192535597205	1.65747512832153	0.521125768947552	3.18056643345217	0.00146987432965668	0.0230088171210964	3.15463945474397	bone morphogenetic protein 5
ENSMUSG00000031227	Magee1	961.348765052845	0.696235315655447	0.218971956107461	3.17956384932584	0.00147496870954528	0.0230455269483007	1.62027120552868	MAGE family member E1
ENSMUSG00000049091	Sephs2	564.956268669549	0.854779715539923	0.268819814853251	3.17974966245158	0.001474023320184	0.0230455269483007	1.80848259764113	selenophosphate synthetase 2
ENSMUSG00000017376	Nlk	288.999727711625	-1.01864612011017	0.320419909927145	-3.17909745477983	0.00147734411697836	0.0230611490885867	0.493579328587405	nemo like kinase
ENSMUSG00000054469	Lclat1	236.768174516928	-1.01275771293273	0.318635904886727	-3.17841679923911	0.00148081710995366	0.0230924182832361	0.495598005668721	lysocardiolipin acyltransferase 1
ENSMUSG00000130811	NA	33.5739710139868	-1.7956045050224	0.564981465526357	-3.1781653285733	0.00148210212184683	0.0230924182832361	0.288050864942494	NA
ENSMUSG00000102976	Zc3h11a	40.8010194859976	-1.62118154160718	0.510315444298276	-3.17682241390211	0.00148898181009772	0.0231780687523567	0.325069128972237	zinc finger CCCH type containing 11A
ENSMUSG00000040021	Lats1	411.175559111751	-0.801569224192328	0.252419301788363	-3.17554647569856	0.00149554562834195	0.0232586479212921	0.573724795621364	large tumor suppressor
ENSMUSG00000019558	Slc6a8	576.337038474698	-0.99946494008077	0.314802471947383	-3.17489546348868	0.00149890489637343	0.0232892869209458	0.500185472028591	solute carrier family 6 (neurotransmitter transporter, creatine), member 8
ENSMUSG00000142040	NA	9.20992931834358	-2.49786891829343	0.786898560636732	-3.17432137157835	0.00150187301702626	0.0233137973430049	0.177038014528059	NA
ENSMUSG00000002250	Ppard	156.006680101053	-1.34921978557734	0.425196209429385	-3.17316983466996	0.00150784292398899	0.0233460708590709	0.392504259209796	peroxisome proliferator activator receptor delta
ENSMUSG00000024966	Stip1	1068.36386081715	0.87876411066455	0.276902087811701	3.17355538056516	0.00150584171033518	0.0233460708590709	1.83879941293463	stress-induced phosphoprotein 1
ENSMUSG00000055435	Maf	808.0467337382	-1.05043717264575	0.331042933609696	-3.17311462048676	0.00150812971907986	0.0233460708590709	0.48282183521258	MAF bZIP transcription factor
ENSMUSG00000034488	Edil3	434.87163106789	1.25003709479043	0.394053834008653	3.17224954284541	0.00151262969657674	0.0233941299475176	2.37847538493367	EGF-like repeats and discoidin I-like domains 3
ENSMUSG00000028804	Csmd2	485.724785459087	-0.997377680035986	0.314617049169833	-3.17013233283996	0.00152369527030083	0.0235272673167715	0.500909653311693	CUB and Sushi multiple domains 2
ENSMUSG00000110386	NA	42.2880486630241	-3.74505812557592	1.18138187394202	-3.17006567324371	0.00152404487360655	0.0235272673167715	0.0745804790628424	NA
ENSMUSG00000111842	NA	14.3096412270844	-2.3753990056015	0.749418820228736	-3.16965485985058	0.0015262010592101	0.0235388783419111	0.192723044467743	NA
ENSMUSG00000034403	Pja1	1955.99585784696	0.804468442288434	0.253837243746535	3.16922934717855	0.00152843735721189	0.023551702475788	1.74650217851024	praja ring finger ubiquitin ligase 1
ENSMUSG00000033855	Ston1	68.093585851014	-1.62635763723508	0.513285313705729	-3.16852556231034	0.00153214275047459	0.0235871195699785	0.323904936912751	stonin 1
ENSMUSG00000045427	Hnrnph2	2784.047375412	1.02303794682227	0.32296129953844	3.16767968262558	0.00153660721346604	0.0236341467282185	2.03219373753345	heterogeneous nuclear ribonucleoprotein H2
ENSMUSG00000020181	Nav3	728.530776072964	-1.29377557061488	0.408506507142519	-3.16708681010926	0.00153974346986784	0.0236606776098389	0.407882192947049	neuron navigator 3
ENSMUSG00000033955	Tnks1bp1	113.953011059501	-1.17007383749787	0.369655429369454	-3.16530948698291	0.00154918075292529	0.0237404161999931	0.444398595568479	tankyrase 1 binding protein 1
ENSMUSG00000035299	Mid1	289.501671891045	-1.08129938496901	0.341561517834981	-3.16575295666481	0.00154682103001435	0.0237404161999931	0.472602974646795	midline 1
ENSMUSG00000039834	Zfp335	111.614679212046	0.945079138904321	0.298550396236586	3.1655598211144	0.00154784830612992	0.0237404161999931	1.92529449516007	zinc finger protein 335
ENSMUSG00000043155	Hpdl	75.6580037237534	0.982567470688337	0.310506270418225	3.16440460079889	0.0015540059813381	0.0237709035375304	1.97597880295281	4-hydroxyphenylpyruvate dioxygenase-like
ENSMUSG00000108601	NA	174.331061669514	-1.37010874910882	0.43294709736215	-3.16461008159331	0.00155290905955426	0.0237709035375304	0.386862085955864	NA
ENSMUSG00000066036	Ubr4	852.171354377222	-1.06313518462181	0.336024121183003	-3.16386567987723	0.00155688630309871	0.0237932533012305	0.478590881671962	ubiquitin protein ligase E3 component n-recognin 4
ENSMUSG00000006649	Nphs1	71.4484762364163	-1.00070855044739	0.316486294919966	-3.16193328592777	0.00156725465811303	0.0238787445048564	0.499754495419788	nephrosis 1, nephrin
ENSMUSG00000028522	Mier1	532.670056027825	-0.91616552119621	0.289764241282143	-3.16176184177309	0.00156817761406782	0.0238787445048564	0.529915590703414	MEIR1 treanscription regulator
ENSMUSG00000035495	Tstd2	373.90503957633	0.800050598508045	0.252979998111745	3.1625053540978	0.00156417859238693	0.0238787445048564	1.74116219193299	thiosulfate sulfurtransferase (rhodanese)-like domain containing 2
ENSMUSG00000040896	Kcnd3	209.033534263708	-1.16252292563061	0.367675446798801	-3.16181821699606	0.00156787406733279	0.0238787445048564	0.446730627868178	potassium voltage-gated channel, Shal-related family, member 3
ENSMUSG00000052353	Cemip	17.0845137117504	-2.1748280582373	0.688126623520901	-3.16050561611681	0.00157495568817129	0.023916786333507	0.22146827300151	cell migration inducing protein, hyaluronan binding
ENSMUSG00000066440	Zfyve26	277.067994221892	-0.956697099998581	0.302679889779161	-3.16075541291032	0.00157360574322987	0.023916786333507	0.515235141278979	zinc finger, FYVE domain containing 26
ENSMUSG00000107585	3300002P13Rik	52.1289374991258	-1.40298103516386	0.443900987890143	-3.16057200465404	0.00157459680907537	0.023916786333507	0.378146970190084	RIKEN cDNA 3300002P13 gene
ENSMUSG00000064345	ND2	12398.2813082954	-0.890486580376228	0.281789421065958	-3.16011359478181	0.00157707638890341	0.0239273173393354	0.539432152306384	NADH dehydrogenase subunit 2
ENSMUSG00000002006	Pdzd4	73.2126035375871	-1.48999706455282	0.471571531783313	-3.15964167497175	0.00157963280029335	0.0239444339031809	0.356013273277648	PDZ domain containing 4
ENSMUSG00000031762	Mt2	5276.04954776027	-0.809670922251159	0.256302116903506	-3.15904890694284	0.0015828492577503	0.0239496419700356	0.570511976484019	metallothionein 2
ENSMUSG00000037016	Frem2	370.182963523141	-1.14468119135037	0.362428620472141	-3.15836312777721	0.00158657793158868	0.0239496419700356	0.452289625294981	Fras1 related extracellular matrix protein 2
ENSMUSG00000041846	Ppp4r3a	318.187494979794	0.773435468792273	0.244892617889645	3.15826371353016	0.00158711913085056	0.0239496419700356	1.70933535648123	protein phosphatase 4 regulatory subunit 3A
ENSMUSG00000043987	Cep164	266.129358986341	-0.893837681506161	0.282950699843874	-3.15898735009089	0.00158318362078384	0.0239496419700356	0.538180610012472	centrosomal protein 164
ENSMUSG00000136821	NA	28.2014920970814	-1.45806573961006	0.461629582450669	-3.15851885373026	0.00158573051963827	0.0239496419700356	0.363980801276685	NA
ENSMUSG00000040025	Ythdf2	2200.03443455971	0.777913305270115	0.246349772494841	3.15775938167918	0.00158986727206445	0.0239695367051803	1.71464903312678	YTH N6-methyladenosine RNA binding protein 2
ENSMUSG00000020869	Lrrc59	2373.92055509348	0.841138150520324	0.266418927092089	3.15720117823903	0.00159291407062984	0.023993785051395	1.79146288002391	leucine rich repeat containing 59
ENSMUSG00000022240	Ctnnd2	2201.93938939326	-0.942109398949262	0.298514491652223	-3.15599217222206	0.00159953153145812	0.023993785051395	0.520471330226777	catenin delta 2
ENSMUSG00000027709	Mccc1	158.791806156353	0.889492061533007	0.281823345322912	3.15620432549273	0.00159836848877439	0.023993785051395	1.85252377957242	methylcrotonoyl-Coenzyme A carboxylase 1 (alpha)
ENSMUSG00000035183	Slc24a5	53.1005346719561	-1.21740189836233	0.385732689922164	-3.15607655293096	0.00159906885579912	0.023993785051395	0.430056495750668	solute carrier family 24, member 5
ENSMUSG00000055733	Nap1l3	260.419485002467	1.16083620102389	0.367822836614008	3.15596555045348	0.00159967752930711	0.023993785051395	2.23586983401757	nucleosome assembly protein 1-like 3
ENSMUSG00000143704	NA	10.3127367846321	-2.4248766343974	0.768364089077125	-3.15589532211206	0.00160006273113389	0.023993785051395	0.186225606457887	NA
ENSMUSG00000020992	NA	9.22125010495514	-3.25812155338902	1.03264603084221	-3.15511942725596	0.0016043241939802	0.0240147277786411	0.104521993181596	NA
ENSMUSG00000033420	Antxr1	233.848174808206	-1.09695548992271	0.347656191077439	-3.15528823612512	0.00160339615340933	0.0240147277786411	0.467502022041785	anthrax toxin receptor 1
ENSMUSG00000072591	Fzd10os	44.2649511134995	1.21918447726812	0.386447740053211	3.15484954602205	0.00160580891532325	0.0240155097817968	2.32815075017122	frizzled class receptor 10, opposite strand
ENSMUSG00000039835	Nhsl1	866.217312429627	-1.05035812925056	0.332983336694232	-3.15438646173179	0.00160835946894472	0.0240322161291071	0.482848289121091	NHS like 1
ENSMUSG00000033285	Wdr3	226.301314383745	1.1393455150071	0.361258355215136	3.15382467577422	0.00161145865252171	0.024057083089516	2.20281069022448	WD repeat domain 3
ENSMUSG00000031983	2310022B05Rik	3011.11302365418	-1.05578242614062	0.334840843311122	-3.15308734651474	0.00161553459087809	0.0240964745694584	0.481036267282002	RIKEN cDNA 2310022B05 gene
ENSMUSG00000032512	Wdr48	605.174411171213	0.711511549166357	0.225729676854496	3.1520514231055	0.00162127718286922	0.0241606328629355	1.63751888983937	WD repeat domain 48
ENSMUSG00000029366	Dck	526.315347449147	1.02878235269471	0.326509156585265	3.15085299124239	0.00162794406880862	0.0242083496734523	2.04030149209765	deoxycytidine kinase
ENSMUSG00000046138	Brd10	506.271393160064	-0.903443499620925	0.286720908500322	-3.15095088232782	0.00162739855511393	0.0242083496734523	0.534609174199557	bromodomain containing 10
ENSMUSG00000057280	Musk	11.7732203574816	3.10972824721423	0.986996778850614	3.15069746310175	0.00162881112028954	0.0242083496734523	8.63219973736754	muscle, skeletal, receptor tyrosine kinase
ENSMUSG00000036959	Bcorl1	69.500403872898	-1.31808556776435	0.418468047730229	-3.14978783903251	0.00163389068706814	0.0242408649280507	0.401066794776227	BCL6 co-repressor-like 1
ENSMUSG00000075590	Nrbp2	274.425131690995	1.03725064707052	0.32930090747325	3.1498566312174	0.00163350602545595	0.0242408649280507	2.05231281890693	nuclear receptor binding protein 2
ENSMUSG00000107355	AI839979	62.9824200319994	-1.37662108734224	0.437137407108282	-3.14917246832925	0.00163733533266528	0.0242704923537873	0.385119722542991	expressed sequence AI839979
ENSMUSG00000046160	Olig1	6553.0380592101	0.981755214337994	0.31189627486602	3.14769778754081	0.00164561733202877	0.0243717089853908	1.97486661392347	oligodendrocyte transcription factor 1
ENSMUSG00000026824	Kcnj3	36.2199111642476	-1.37291994904373	0.436541006210116	-3.14499652841986	0.00166088800848926	0.024576158395695	0.386108990017595	potassium inwardly-rectifying channel, subfamily J, member 3
ENSMUSG00000028901	Gmeb1	285.763544716696	-1.02583780875118	0.326247700040611	-3.14435261497164	0.00166454735301443	0.0245869042936448	0.491125007983651	glucocorticoid modulatory element binding protein 1
ENSMUSG00000041341	Atg2b	265.120028390739	-0.970340082502841	0.308593039279824	-3.1444004205907	0.00166427542013455	0.0245869042936448	0.510385736857136	autophagy related 2B
ENSMUSG00000079429	Mroh2a	47.3244013305016	-1.22301772805831	0.389055034659124	-3.143559700056	0.00166906366009128	0.0246319122019633	0.428385713282481	maestro heat-like repeat family member 2A
ENSMUSG00000020458	Rtn4	1515.7523148745	-0.974763426120698	0.31013835680373	-3.14299539136842	0.00167228472918354	0.0246577427306614	0.508823276314819	reticulon 4
ENSMUSG00000120241	NA	740.031578046791	-0.80342886727151	0.255695074886271	-3.14213665487636	0.00167719736404172	0.0246867548798591	0.572985737140406	NA
ENSMUSG00000121069	NA	70.9260920989657	-1.16859879333377	0.371903232442678	-3.1422119825589	0.00167676590098063	0.0246867548798591	0.444853191136827	NA
ENSMUSG00000021319	Sfrp4	148.079867483155	0.807959848519915	0.257200404301578	3.14136305778334	0.0016816342997176	0.024715403019122	1.75073393423533	secreted frizzled-related protein 4
ENSMUSG00000049100	Pcdh10	482.522915907037	-1.00537010622093	0.32005075578746	-3.14128333722348	0.00168209214702166	0.024715403019122	0.498142322543956	protocadherin 10
ENSMUSG00000035860	Cdhr3	27.7339140833185	2.15181402892302	0.685823957293602	3.1375603112707	0.00170360221517039	0.0250095368978386	4.44386204020544	cadherin-related family member 3
ENSMUSG00000037876	Jmjd1c	1464.21288127817	-0.864413897726952	0.275578937799647	-3.13671975307272	0.00170849348187362	0.0250593991457666	0.549269505131706	jumonji domain containing 1C
ENSMUSG00000104279	NA	12.2100600186464	-2.30309356824757	0.734591264090221	-3.13520413436977	0.00171734562734725	0.0251672197923747	0.20262813777976	NA
ENSMUSG00000133874	NA	30.6528051985263	1.90399133814234	0.607455143981877	3.13437355334856	0.00172221460425617	0.0252165308649386	3.74247152167539	NA
ENSMUSG00000061353	Cxcl12	3112.19974374672	0.786118522150068	0.250871855742876	3.13354608799075	0.00172707793753642	0.0252656733183229	1.72442875171861	C-X-C motif chemokine ligand 12
ENSMUSG00000040270	Bach2	804.915570802887	-0.93322675292995	0.297912263644308	-3.13255567768159	0.00173291556466935	0.0253289707425298	0.523685747740432	BTB and CNC homology, basic leucine zipper transcription factor 2
ENSMUSG00000029513	Prkab1	303.647161080756	0.926239568103723	0.295750158167574	3.13183118427585	0.00173719732259442	0.0253694365098392	1.90031629838997	protein kinase, AMP-activated, beta 1 non-catalytic subunit
ENSMUSG00000007021	Syngr3	591.822680667967	0.880900285119772	0.281364434879523	3.13081603755985	0.0017432132088297	0.0254351344177806	1.84152410922726	synaptogyrin 3
ENSMUSG00000024885	Aldh3b1	329.923714114836	0.907634610199913	0.289970188840479	3.13009628275694	0.00174749016488462	0.0254753674906876	1.87596720865953	aldehyde dehydrogenase 3 family, member B1
ENSMUSG00000004562	Arhgef40	960.139501106698	-0.920834860075774	0.294410570291206	-3.12772350247127	0.0017616582203347	0.0256495603005204	0.528203270675377	Rho guanine nucleotide exchange factor 40
ENSMUSG00000090386	Mir99ahg	1859.96681203541	-0.790681752433705	0.252809177107728	-3.12758326845381	0.00176249886467041	0.0256495603005204	0.578070857253356	Mir99a and Mirlet7c-1 host gene (non-protein coding)
ENSMUSG00000022900	Ildr1	114.385858736206	1.17006167986774	0.374225784845796	3.12661961641654	0.00176828553783599	0.0256815343364857	2.25021317119434	immunoglobulin-like domain containing receptor 1
ENSMUSG00000029438	Bcl7a	317.937307493391	-1.01886729303049	0.325871640097737	-3.12659086481078	0.00176845845754544	0.0256815343364857	0.493503666017734	B cell CLL/lymphoma 7A
ENSMUSG00000115422	4930452G13Rik	274.936456396882	1.49349558260804	0.477696570148592	3.12645238826703	0.00176929150961175	0.0256815343364857	2.81570381171075	RIKEN cDNA 4930452G13 gene
ENSMUSG00000028524	Sgip1	749.830852497919	-0.76989922467129	0.246278114978885	-3.12613739445463	0.00177118780427571	0.0256868196701404	0.586458438559215	SH3-domain GRB2-like (endophilin) interacting protein 1
ENSMUSG00000024247	Pkdcc	92.5586735926578	-1.18705038172277	0.379878845651785	-3.12481306950921	0.00177918083265137	0.0257402972088436	0.439199896134953	protein kinase domain containing, cytoplasmic
ENSMUSG00000042500	Ago4	173.969584993969	-0.846469528573059	0.270890759806643	-3.12476338867097	0.00177948132806739	0.0257402972088436	0.556144032422264	argonaute RISC catalytic subunit 4
ENSMUSG00000114362	4933433G19Rik	106.518120479259	-1.20609808978993	0.3859693607449	-3.12485448964713	0.00177893033788249	0.0257402972088436	0.433439310930086	RIKEN cDNA 4933433G19 gene
ENSMUSG00000058006	Mdn1	219.968642025803	-1.01154983996228	0.323748858973598	-3.12448928212214	0.00178114010526336	0.0257420809178796	0.496013110788256	midasin AAA ATPase 1
ENSMUSG00000020671	Rab10	2295.87564175007	0.766833762379881	0.245475965865945	3.12386493592065	0.00178492369229554	0.0257729219861309	1.70153138512559	RAB10, member RAS oncogene family
ENSMUSG00000140370	NA	28.7830226820367	-1.73915871431875	0.556774858995387	-3.12363011048449	0.00178634866375688	0.0257729219861309	0.29954429994002	NA
ENSMUSG00000008393	Carhsp1	600.33998640882	0.852334094896038	0.272963220746278	3.12252358601927	0.00179307737656517	0.0258477577111909	1.80541950003281	calcium regulated heat stable protein 1
ENSMUSG00000075376	Rc3h2	488.303679198101	-0.935827673576262	0.29990041084435	-3.12046145899401	0.00180567925239386	0.0260070555553119	0.522742486695813	ring finger and CCCH-type zinc finger domains 2
ENSMUSG00000047671	Dynlt4	41.1651050975811	1.94899355314837	0.624722028878431	3.11977721779302	0.00180987867467336	0.026045163932102	3.8610508458909	dynein light chain Tctex-type 4
ENSMUSG00000039840	Epg5	164.287098279124	-0.955643260484711	0.306358639203916	-3.11936122633259	0.00181243614183042	0.0260595985572787	0.515611640467046	ectopic P-granules 5 autophagy tethering factor
ENSMUSG00000042292	Mrtfa	299.731961390323	-1.02410747177351	0.328420654251936	-3.11827973824054	0.00181910055369285	0.02608906087791	0.491714405995375	myocardin related transcription factor A
ENSMUSG00000048154	Kmt2d	410.710272017672	-1.04098050923596	0.333859565181606	-3.11801912480689	0.00182070988530598	0.02608906087791	0.485997059751119	lysine (K)-specific methyltransferase 2D
ENSMUSG00000063550	Nup98	380.511697471933	-0.901201861234002	0.289024952240667	-3.11807632610068	0.00182035654570558	0.02608906087791	0.535440487764659	nucleoporin 98
ENSMUSG00000107682	Gm33024	31.6925460248382	-1.28903644465626	0.413361289503714	-3.11842564213958	0.00181820014355961	0.02608906087791	0.409224253041968	predicted gene, 33024
ENSMUSG00000035696	Rnf38	441.904004872979	-0.917728156090824	0.294410122007059	-3.11717596472046	0.00182592550818343	0.0261214317834914	0.529341930797217	ring finger protein 38
ENSMUSG00000116946	NA	30.7880164187111	-1.41101928115233	0.452663232928867	-3.11715018695601	0.00182608518045046	0.0261214317834914	0.376045912081671	NA
ENSMUSG00000042548	Asxl1	531.386803836674	-0.884085613424094	0.283662503794956	-3.11668127297907	0.00182899196128646	0.026140707784286	0.541830828762093	ASXL transcriptional regulator 1
ENSMUSG00000030729	Pgm2l1	109.797548328121	-1.16401348321446	0.373561599475171	-3.11598805886317	0.00183329696012374	0.0261602035676171	0.44626931494999	phosphoglucomutase 2-like 1
ENSMUSG00000054874	Pcnx3	473.294003603704	-1.1343569659987	0.364047447334102	-3.11595912649718	0.00183347683817179	0.0261602035676171	0.455537912638455	pecanex homolog 3
ENSMUSG00000026980	Ly75	155.705184275906	-0.914330519910052	0.293524108138674	-3.11500995849404	0.00183938699768596	0.026222213449154	0.530590032933352	lymphocyte antigen 75
ENSMUSG00000006998	Psmd2	4810.87039971287	0.751136372491049	0.241237415858729	3.11368105903987	0.00184769103412103	0.0263182159618003	1.68311805581838	proteasome (prosome, macropain) 26S subunit, non-ATPase, 2
ENSMUSG00000040054	Baz2a	323.599269474094	-0.825266327963829	0.265073907893523	-3.11334425376688	0.00184980112938669	0.0263259048677147	0.564378006079034	bromodomain adjacent to zinc finger domain, 2A
ENSMUSG00000014846	Tppp3	1118.84744965248	1.02950801414118	0.330722361726772	3.1129071791998	0.00185254271561352	0.0263425603284653	2.04132800186449	tubulin polymerization-promoting protein family member 3
ENSMUSG00000034525	Ice1	355.376062621276	-0.901565483551144	0.289696883738807	-3.11209934989843	0.00185761971986412	0.0263722590215903	0.535305550323847	interactor of little elongation complex ELL subunit 1
ENSMUSG00000056579	Tug1	947.538799177443	-0.872219600444775	0.280289611900032	-3.11185132596302	0.00185918105088022	0.0263722590215903	0.546305707063685	taurine upregulated gene 1
ENSMUSG00000069844	Sco1	264.526488481601	0.781479667979294	0.251132313477637	3.1118244289534	0.00185935044220219	0.0263722590215903	1.71889291328693	SCO1 cytochrome c oxidase assembly protein
ENSMUSG00000038884	Shfl	201.419125842038	0.787436537211837	0.253067433707583	3.11156803416165	0.0018609658708923	0.0263728595312843	1.72600487246524	shiftless antiviral inhibitor of ribosomal frameshifting
ENSMUSG00000032850	Rnft2	211.788645433857	-0.945982401425564	0.304112043770127	-3.11063774291233	0.00186683805166991	0.0264337330542619	0.519075967130356	ring finger protein, transmembrane 2
ENSMUSG00000024913	Lrp5	125.262704624255	-1.18876072246216	0.382208829533998	-3.11023877682663	0.00186936161528534	0.0264471286753238	0.43867952532879	low density lipoprotein receptor-related protein 5
ENSMUSG00000041961	Znrf3	601.7071217098	-0.905866077557746	0.291291527812746	-3.1098263803267	0.0018719734231603	0.0264617491056344	0.533712210137979	zinc and ring finger 3
ENSMUSG00000060166	Zdhhc8	297.692222455502	-1.02133191033875	0.328518526412253	-3.10890201990343	0.00187783980554787	0.0264999868181902	0.492661312431325	zinc finger, DHHC domain containing 8
ENSMUSG00000064363	ND4	18728.2918167435	-0.898710142543128	0.289071012415693	-3.10895975017638	0.0018774729309844	0.0264999868181902	0.536366060969987	NADH dehydrogenase subunit 4
ENSMUSG00000075028	Prdm11	90.3986952111561	-1.14774768545021	0.369212720791399	-3.10863526855206	0.00187953585956669	0.026501613696918	0.451329290313766	PR domain containing 11
ENSMUSG00000005950	P2rx5	69.5433994941855	1.0518549349123	0.338661559941805	3.10591770466377	0.00189689499415754	0.0265409194501022	2.07319372890936	purinergic receptor P2X, ligand-gated ion channel, 5
ENSMUSG00000018796	Acsl1	493.360782629159	1.1842695534895	0.38137662558701	3.10524944119657	0.00190118619517724	0.0265409194501022	2.27248308119761	acyl-CoA synthetase long-chain family member 1
ENSMUSG00000019843	Fyn	4072.67007995646	0.845740286531442	0.272227383863695	3.10674214521676	0.00189161317207413	0.0265409194501022	1.79718669516443	Fyn proto-oncogene
ENSMUSG00000019979	Apaf1	164.288091820824	-0.899549215560991	0.28957263320756	-3.10647178774043	0.00189334374118692	0.0265409194501022	0.536054200578703	apoptotic peptidase activating factor 1
ENSMUSG00000020850	Prpf8	1128.02278985342	-1.05670490876122	0.340079576380603	-3.10722837286351	0.00188850446485117	0.0265409194501022	0.48072878320228	pre-mRNA processing factor 8
ENSMUSG00000022451	Twf1	240.114047825116	1.16272202430757	0.374350548298486	3.10597120691401	0.00189655181859525	0.0265409194501022	2.23879436917585	twinfilin actin binding protein 1
ENSMUSG00000022897	Dyrk1a	628.734935798596	-0.897431331743362	0.288917866519431	-3.10618149910437	0.00189520350927225	0.0265409194501022	0.536841708822667	dual-specificity tyrosine phosphorylation regulated kinase 1a
ENSMUSG00000032402	Smad3	390.888610561926	-1.07911035093148	0.347412291832917	-3.10613750952272	0.00189548548001577	0.0265409194501022	0.473320610206702	SMAD family member 3
ENSMUSG00000036955	Kifbp	1110.33053896656	0.997864143588114	0.321349667550426	3.10522849204918	0.0019013208624857	0.0265409194501022	1.99704126498908	kinesin family binding protein
ENSMUSG00000037747	Phyhipl	7267.34978488227	0.897614109548708	0.289024464567913	3.10566827237489	0.00189849566227756	0.0265409194501022	1.8629824834951	phytanoyl-CoA hydroxylase interacting protein-like
ENSMUSG00000042644	Itpr3	28.6935857794101	-1.59267736373684	0.512656006685327	-3.10671745374564	0.00189177116287176	0.0265409194501022	0.331555579022682	inositol 1,4,5-triphosphate receptor 3
ENSMUSG00000047013	Fbxo41	91.806308313042	-1.21665466556958	0.391501010109703	-3.1076667343174	0.00188570581424476	0.0265409194501022	0.430279297897066	F-box protein 41
ENSMUSG00000043518	Rai2	49.1969490482797	1.30912259281072	0.421682585060945	3.10452136082765	0.00190587165285279	0.0265823113644567	2.47790794650552	retinoic acid induced 2
ENSMUSG00000035469	Rcbtb1	1003.64410207771	0.86628854515456	0.279219701547575	3.10253374082544	0.0019187167431726	0.0266841322111119	1.82296712600749	regulator of chromosome condensation (RCC1) and BTB (POZ) domain containing protein 1
ENSMUSG00000039286	Fndc3b	687.335977190805	-0.870832749219889	0.280659435902157	-3.10280944740257	0.0019169302397075	0.0266841322111119	0.546831118875021	fibronectin type III domain containing 3B
ENSMUSG00000040459	Arglu1	588.256588771066	-0.942049001529337	0.303663386215671	-3.10228049969865	0.00192035902364126	0.0266841322111119	0.520493119851482	arginine and glutamate rich 1
ENSMUSG00000095385	D630033O11Rik	75.9594282440247	-1.14754580813372	0.369907475254859	-3.10225092732469	0.0019205508860054	0.0266841322111119	0.451392449552869	RIKEN cDNA D630033O11 gene
ENSMUSG00000126159	NA	12.1702565009599	-2.55173189193306	0.822565738445666	-3.10216165428293	0.00192113018662762	0.0266841322111119	0.170550171177571	NA
ENSMUSG00000015291	Gdi1	8151.22418526352	0.910633599201337	0.293584386681684	3.10177802537123	0.00192362141513729	0.0266966167423648	1.87987091417118	GDP dissociation inhibitor 1
ENSMUSG00000000266	Mid2	154.495774454847	-0.998568912804195	0.322047004198665	-3.10069306587369	0.00193068304618309	0.0267709801583154	0.500496223102024	midline 2
ENSMUSG00000042700	Sipa1l1	308.185800063882	-1.00277926639467	0.323428714189023	-3.10046456112925	0.00193217333680654	0.0267709801583154	0.499037706865172	signal-induced proliferation-associated 1 like 1
ENSMUSG00000025737	Wdr24	465.704164278131	0.635285507794042	0.205024059610491	3.0985900337793	0.0019444387945765	0.0269046362241405	1.55324510512108	WD repeat domain 24
ENSMUSG00000034156	Tspoap1	324.089837658255	-1.01296486789941	0.326930523556784	-3.09841019700158	0.00194561925768399	0.0269046362241405	0.495526848414433	TSPO associated protein 1
ENSMUSG00000136383	NA	32.41972666315	-1.59254350677848	0.514012944636686	-3.09825564393932	0.00194663428212839	0.0269046362241405	0.331586343029652	NA
ENSMUSG00000009470	Tnpo1	1111.65202329006	-0.837383004704463	0.270425384274031	-3.09653994558409	0.00195793480089069	0.0270385312495324	0.559657847404159	transportin 1
ENSMUSG00000034612	Chst11	651.899838506157	-0.95279527898746	0.307743723742725	-3.09606729716445	0.00196105848304203	0.0270593789861726	0.51663049943485	carbohydrate sulfotransferase 11
ENSMUSG00000027304	Rtf1	785.563445044717	-0.945239595860682	0.305475964880854	-3.09431740801394	0.00197266317638329	0.0270660542182762	0.519343294447384	RTF1, Paf1/RNA polymerase II complex component
ENSMUSG00000031918	Mtmr2	1128.4719933178	0.936116147529837	0.302509161790529	3.09450511180896	0.00197141537476308	0.0270660542182762	1.91337035032686	myotubularin related protein 2
ENSMUSG00000032116	Stt3a	2131.23342712695	0.826444516993972	0.267002968912486	3.09526339860607	0.00196638187132261	0.0270660542182762	1.77330969878463	STT3, subunit of the oligosaccharyltransferase complex, homolog A (S. cerevisiae)
ENSMUSG00000040022	Rab11fip2	283.147702868093	-0.868691499956231	0.280674686755279	-3.0950119157473	0.00196804990408049	0.0270660542182762	0.547643328700499	RAB11 family interacting protein 2 (class I)
ENSMUSG00000055805	Fmnl1	153.351111779088	-1.35996624981511	0.439508291024793	-3.09429031849229	0.00197284331969779	0.0270660542182762	0.389591403764753	formin-like 1
ENSMUSG00000097520	NA	159.23954569303	-1.21426433496976	0.39231938933597	-3.09509131584089	0.00196752311975077	0.0270660542182762	0.430992797463851	NA
ENSMUSG00000112437	NA	80.4868876959646	-1.06462344145437	0.343911306970433	-3.095633728454	0.00196392791418193	0.0270660542182762	0.478097430959481	NA
ENSMUSG00000032293	Ireb2	520.364962728464	-0.946717952812214	0.306044183754196	-3.09340285836826	0.001978753221182	0.0271249368381981	0.51881138610537	iron responsive element binding protein 2
ENSMUSG00000035873	Pawr	507.481511436082	0.918045847076124	0.296891790001995	3.09219007730041	0.00198685582590763	0.0272037537305802	1.88955412874929	PRKC, apoptosis, WT1, regulator
ENSMUSG00000036273	Lrrk2	125.62099868526	-0.934554167093652	0.302243532709714	-3.09205678849458	0.0019877481849067	0.0272037537305802	0.523204129548947	leucine-rich repeat kinase 2
ENSMUSG00000026933	Camsap1	617.145328568791	-0.99493304172703	0.321857273364435	-3.09122435335019	0.00199332960643848	0.0272578881337204	0.501759161329497	calmodulin regulated spectrin-associated protein 1
ENSMUSG00000055371	Stam2	273.670061132644	0.83392544176433	0.269815824502792	3.09072102535521	0.00199671136104641	0.0272596628403445	1.78252886862311	signal transducing adaptor molecule (SH3 domain and ITAM motif) 2
ENSMUSG00000091475	Cerox1	2292.68011513995	1.03878622713427	0.336096441632443	3.09073854542705	0.0019965935589804	0.0272596628403445	2.05449842872165	cytoplasmic endogenous regulator of oxidative phosphorylation 1
ENSMUSG00000039145	Camk1d	609.311070618813	-1.01545882699465	0.328673369638132	-3.0895683094516	0.00200447606383637	0.0273051001352299	0.494670980681824	calcium/calmodulin-dependent protein kinase ID
ENSMUSG00000048047	Zbtb33	95.2629112934711	-0.970850954992499	0.314241923547477	-3.08950169357596	0.00200492563474309	0.0273051001352299	0.510205036248569	zinc finger and BTB domain containing 33
ENSMUSG00000069895	Atxn1l	151.18235144234	-1.19028416305107	0.385238138774473	-3.08973604440523	0.00200334447980728	0.0273051001352299	0.438216538040003	ataxin 1-like
ENSMUSG00000052798	Nup107	381.989623000952	0.758240030108371	0.245446669696213	3.08922517077473	0.00200679279509418	0.0273083451377873	1.69142596435858	nucleoporin 107
ENSMUSG00000059995	Atxn7l3	194.241929566942	-1.03791074080889	0.336026505321047	-3.08877640416268	0.00200982639118409	0.027321834886912	0.487032265907267	ataxin 7-like 3
ENSMUSG00000073421	H2-Ab1	343.748185230253	1.29654612338028	0.41978487995961	3.08859652950108	0.00201104349838648	0.027321834886912	2.45640104744323	histocompatibility 2, class II antigen A, beta 1
ENSMUSG00000001089	Luzp1	786.47361914861	-0.760148267505959	0.246174225402367	-3.08784669176276	0.00201612450464006	0.0273244359905341	0.590435647814344	leucine zipper protein 1
ENSMUSG00000029599	Ddx54	574.444346982978	0.743134352866347	0.240654905615395	3.08796677535423	0.00201531000985145	0.0273244359905341	1.67380835370543	DEAD box helicase 54
ENSMUSG00000118380	NA	52.138124890426	-1.48189191839594	0.479906384584401	-3.08787706518899	0.00201591846130207	0.0273244359905341	0.358019005811839	NA
ENSMUSG00000030105	Arl8b	148.25879753473	0.938123280123014	0.30388871205663	3.08706195032409	0.00202145463694235	0.0273507955095096	1.91603415700171	ADP-ribosylation factor-like 8B
ENSMUSG00000041134	Cyyr1	54.640847783268	-1.36005947598487	0.440599261122197	-3.08684011979691	0.00202296370007706	0.0273507955095096	0.389566229393282	cysteine and tyrosine-rich protein 1
ENSMUSG00000041936	Agrn	1745.75294573038	-0.944595547072649	0.305961950978847	-3.08729743698737	0.00201985380458556	0.0273507955095096	0.519575191751327	agrin
ENSMUSG00000022214	Dcaf11	1183.6812396529	0.851526675474537	0.275888673133063	3.08648653750218	0.0020253711780074	0.0273612794514859	1.80440936075465	DDB1 and CUL4 associated factor 11
ENSMUSG00000026347	Tmem163	1716.7592383506	1.31804549880999	0.427190160532293	3.08538356119358	0.00203289804627775	0.0274408500369134	2.49328101884094	transmembrane protein 163
ENSMUSG00000053310	Nrgn	214.638312247638	-1.15640162654008	0.374896968445874	-3.0845851630487	0.00203836243366438	0.0274703747591506	0.448630115468178	neurogranin
ENSMUSG00000078515	Ddi2	469.763908759788	-0.785905597745058	0.254767706981807	-3.08479283758353	0.00203693977464974	0.0274703747591506	0.579987777312266	DNA-damage inducible protein 2
ENSMUSG00000039206	Daglb	1317.3234403813	0.873629399691339	0.283251266039093	3.08429124398252	0.00204037746270336	0.0274754443070055	1.83226655523501	diacylglycerol lipase, beta
ENSMUSG00000015714	Cers2	8244.43616915223	1.16404131516035	0.377546577638622	3.08317273709878	0.0020480623639867	0.0275346956954587	2.24084259957011	ceramide synthase 2
ENSMUSG00000045672	Col27a1	84.6345397751047	-1.32953269983555	0.431207366409423	-3.08327919095237	0.00204732981197117	0.0275346956954587	0.397897102978632	collagen, type XXVII, alpha 1
ENSMUSG00000054823	Nsd3	363.117580241283	-0.880082191996565	0.285581486477767	-3.08172004723101	0.00205808297138785	0.0276472444032992	0.543336475877016	nuclear receptor binding SET domain protein 3
ENSMUSG00000052512	Nav2	1421.52235060636	-1.0547127600347	0.342413013386019	-3.08023561839827	0.00206836895934716	0.0277631750227823	0.481393057161834	neuron navigator 2
ENSMUSG00000031555	Adam9	881.916162376283	0.790857135865384	0.256790210489845	3.079779148733	0.00207154142224869	0.0277835135551994	1.73010204782277	ADAM metallopeptidase domain 9
ENSMUSG00000039497	Dse	317.728001078261	0.832890797959101	0.270466865165423	3.07945595276408	0.00207379033169685	0.0277914427744986	1.7812509677264	dermatan sulfate epimerase
ENSMUSG00000034269	Setd5	655.366800160445	-0.919534889975592	0.298697614364835	-3.07848086410377	0.0020805889143273	0.0278240093069942	0.528679433614555	SET domain containing 5
ENSMUSG00000078716	Tmem8b	237.293895918164	-1.00774073174979	0.327359302178254	-3.07839345039005	0.00208119938389328	0.0278240093069942	0.49732445100886	transmembrane protein 8B
ENSMUSG00000110605	Gm32856	95.3734232721896	0.958849049714559	0.311464950869203	3.07851347973089	0.00208036117924333	0.0278240093069942	1.94375858837498	predicted gene, 32856
ENSMUSG00000038290	Smg6	556.716874183227	-0.822379274657709	0.267331287372555	-3.07625524397238	0.00209618319450934	0.0279926094441546	0.565508543551472	SMG6 nonsense mediated mRNA decay factor
ENSMUSG00000055653	Gpc3	57.4159900690314	1.37470543923536	0.446896229945052	3.07611778108844	0.00209714986351674	0.0279926094441546	2.59314960161587	glypican 3
ENSMUSG00000024542	Cep192	188.391722431339	-0.803973793113406	0.261420459988198	-3.07540501286587	0.00210216876476504	0.0280372787122402	0.572769353382165	centrosomal protein 192
ENSMUSG00000036242	Armh4	405.740942911479	1.0240728847723	0.333062307133338	3.07471864224589	0.00210701219858393	0.0280795385606197	2.03365208383666	armadillo-like helical domain containing 4
ENSMUSG00000030411	Nova2	244.38673188915	-1.12327932095036	0.365482805919976	-3.07341221736244	0.00211625938841878	0.0281803722373637	0.459049195788438	NOVA alternative splicing regulator 2
ENSMUSG00000016028	Celsr1	222.67901322944	-1.3477212540197	0.438705950804984	-3.07203777734668	0.00212602816780147	0.0282655529208498	0.392912166342071	cadherin, EGF LAG seven-pass G-type receptor 1
ENSMUSG00000023026	Dip2b	1270.56194147596	-0.931441257451631	0.303199397083848	-3.0720419183223	0.00212599867397616	0.0282655529208498	0.524334268289797	disco interacting protein 2 homolog B
ENSMUSG00000030259	Rassf8	169.653752994724	-1.08166650751439	0.35229197636909	-3.07036940966587	0.00213794158022326	0.0284014188529659	0.472482726688438	Ras association (RalGDS/AF-6) domain family (N-terminal) member 8
ENSMUSG00000020946	Gosr2	2219.84932261139	0.749300110460163	0.244100215613606	3.06964132979815	0.00214315978327121	0.0284425631731837	1.68097714617405	golgi SNAP receptor complex member 2
ENSMUSG00000048949	Gm6206	107.699174819975	1.04813990597445	0.341499541781301	3.06922785461799	0.00214612838735922	0.0284425631731837	2.0678619945826	ring finger and WD repeat domain 2 (Rfwd2) pseudogene
ENSMUSG00000110218	Tincr	16.4107409578765	-1.73991867655034	0.566872120957713	-3.06933188672394	0.00214538111925365	0.0284425631731837	0.299386551835515	TINCR ubiquitin domain containing
ENSMUSG00000030313	Dennd5b	264.459250580917	-1.01937285679434	0.33227523164799	-3.06785688400108	0.0021559984620196	0.0285246888827118	0.493330757777829	DENN domain containing 5B
ENSMUSG00000035311	Gnptab	301.454302382119	0.945290011196584	0.308194395762831	3.06718754199549	0.00216083238180996	0.0285246888827118	1.92557592742703	N-acetylglucosamine-1-phosphate transferase, alpha and beta subunits
ENSMUSG00000051223	Bzw1	4310.17885816412	0.825368775782305	0.269020519837291	3.06805137497134	0.00215459572810732	0.0285246888827118	1.77198792859737	basic leucine zipper and W2 domains 1
ENSMUSG00000071669	Snx29	335.006106488701	-0.946687420739511	0.308602711691278	-3.06765749254519	0.00215743740900465	0.0285246888827118	0.518822365941114	sorting nexin 29
ENSMUSG00000086137	NA	54.7120404298356	-1.34367562920402	0.438061861293421	-3.06731936269613	0.00215987960113761	0.0285246888827118	0.394015522217197	NA
ENSMUSG00000020134	Peli1	2326.47383619389	0.887264071299042	0.289421498100638	3.06564673710078	0.00217199770307843	0.0286213664986775	1.84966508845297	pellino 1
ENSMUSG00000036275	9530068E07Rik	3424.78557111919	0.833032159501649	0.271746911286196	3.06547057171267	0.00217327763512177	0.0286213664986775	1.78142551100407	RIKEN cDNA 9530068E07 gene
ENSMUSG00000043621	Ubxn10	29.6362531973505	1.52595302051483	0.497718045580246	3.06589852239705	0.00217016955315202	0.0286213664986775	2.87976885957994	UBX domain protein 10
ENSMUSG00000004865	Srpk1	306.409558154083	-0.712474728362644	0.232534247294815	-3.06395611249187	0.00218430951463672	0.0287440730085437	0.610272409111381	serine/arginine-rich protein specific kinase 1
ENSMUSG00000002996	Hbp1	799.186649070531	1.0534613292012	0.343864034503449	3.06359846769795	0.002186922212492	0.0287532642456948	2.0755034487653	high mobility group box transcription factor 1
ENSMUSG00000018412	Kansl1	824.032416946662	-0.953472111299079	0.311247264323284	-3.06339113814261	0.00218843812570871	0.0287532642456948	0.51638818197016	KAT8 regulatory NSL complex subunit 1
ENSMUSG00000029055	Plch2	72.9152493678818	1.11506598490373	0.364066204576229	3.06281102416979	0.00219268481308146	0.0287865003064297	2.16604915791811	phospholipase C, eta 2
ENSMUSG00000124710	NA	284.041765755857	-1.0054015276424	0.328387089186604	-3.0616353710273	0.00220131428068592	0.028877178337793	0.498131473286852	NA
ENSMUSG00000052368	NA	49.0152987650161	-1.68304392991123	0.549876968838401	-3.06076454423362	0.0022077263331667	0.0289386489253633	0.311424870893648	NA
ENSMUSG00000031672	Got2	650.237415613317	0.788194650727123	0.257564794267003	3.0601800722425	0.00221203949936875	0.028972532974154	1.72691209917946	glutamatic-oxaloacetic transaminase 2, mitochondrial
ENSMUSG00000032285	Dnaja4	228.271510510183	0.86351664729646	0.282220256341812	3.05972596896309	0.00221539592677025	0.0289938428667473	1.81946796137987	DnaJ heat shock protein family (Hsp40) member A4
ENSMUSG00000003354	Ccdc65	31.7980627698385	1.62785313624949	0.53234784264397	3.05787495665345	0.00222912571323877	0.0291083554264646	3.09052757245081	coiled-coil domain containing 65
ENSMUSG00000023830	Igf2r	152.282807387991	-1.26864187775276	0.414822443283295	-3.05827685626538	0.00222613803399131	0.0291083554264646	0.415050308538528	insulin-like growth factor 2 receptor
ENSMUSG00000024759	Atl3	241.210817032908	-0.956315972521927	0.312765753196756	-3.0576108884924	0.00223109076785011	0.0291083554264646	0.515371272758116	atlastin GTPase 3
ENSMUSG00000034064	Poglut1	417.408794415334	1.17946380728421	0.385719092157515	3.05783102590772	0.00222945251243453	0.0291083554264646	2.26492583074648	protein O-glucosyltransferase 1
ENSMUSG00000021556	Golm1	1668.46790633783	1.02230218236542	0.334385259414737	3.0572585171808	0.0022337153998392	0.0291199367638447	2.03115759706781	golgi membrane protein 1
ENSMUSG00000015149	Sirt2	14551.4536090457	1.15825998169791	0.378992214356148	3.05615771993	0.00224193290600855	0.0291868877277079	2.23188080579011	sirtuin 2
ENSMUSG00000108393	Gm32633	150.69363498112	1.42000990852928	0.464647080688776	3.05610422952471	0.00224233291937297	0.0291868877277079	2.67587348759321	predicted gene, 32633
ENSMUSG00000019820	Utrn	642.279131828746	-0.849711716642254	0.278078969079469	-3.05564897430063	0.00224574006884593	0.0292085587697456	0.55489560574818	utrophin
ENSMUSG00000016664	Pacsin2	1244.44981975683	0.655105731077574	0.214482254157346	3.05435866315067	0.00225542260367006	0.0292881406080602	1.57473135655878	protein kinase C and casein kinase substrate in neurons 2
ENSMUSG00000034656	Cacna1a	222.37961591335	-1.08428037149958	0.354971480050773	-3.054556302226	0.00225393703755842	0.0292881406080602	0.47162746106652	calcium channel, voltage-dependent, P/Q type, alpha 1A subunit
ENSMUSG00000042225	Ammecr1	147.412710402532	-0.874771072034395	0.286421811147772	-3.05413567678014	0.00225709977128624	0.0292881406080602	0.545340394503113	AMMECR nuclear protein 1
ENSMUSG00000112139	NA	64.1413830634363	-1.47388775393915	0.482630269147841	-3.05386513892203	0.00225913612634069	0.0292918926203415	0.360010838476956	NA
ENSMUSG00000032554	Trf	18762.853066861	1.25712321284577	0.411711276984403	3.05340971482157	0.00226256793361879	0.0293137182435233	2.39018653400933	transferrin
ENSMUSG00000067629	Syngap1	28.317063192748	-1.72011956379012	0.563633243349818	-3.05184192750415	0.00227441840741508	0.0294444977608601	0.303523565448621	synaptic Ras GTPase activating protein 1 homolog (rat)
ENSMUSG00000074505	Fat3	555.357974079127	-1.00335046631518	0.328850135677591	-3.05108728098225	0.00228014282141326	0.0294730874333025	0.49884016416314	FAT atypical cadherin 3
ENSMUSG00000074671	Tspyl3	304.140932553311	0.805914332044375	0.264127516979628	3.05123200058907	0.00227904402083435	0.0294730874333025	1.74825342557261	TSPY-like 3
ENSMUSG00000026123	Plekhb2	1764.65964368049	0.655897740382474	0.215084173412578	3.04949327500876	0.00229227765036136	0.0295843224082434	1.57559608836852	pleckstrin homology domain containing, family B (evectins) member 2
ENSMUSG00000034573	Ptpn13	425.790537917243	-0.956761724594446	0.313736630095815	-3.04956971171091	0.00229169440629386	0.0295843224082434	0.515212062169332	protein tyrosine phosphatase, non-receptor type 13
ENSMUSG00000029726	Mepce	505.072674608663	-0.94962696175492	0.311449828782229	-3.04905276547419	0.00229564157328074	0.0296049469046551	0.517766323663064	methylphosphate capping enzyme
ENSMUSG00000054611	Kdm2a	506.31290489526	-0.911743883456269	0.299070854997467	-3.04858821319781	0.00229919399529755	0.0296279687403255	0.531542191607538	lysine (K)-specific demethylase 2A
ENSMUSG00000019851	Perp	118.250586143896	1.25592301627501	0.412043218732043	3.04803709703022	0.00230341489940271	0.0296531015076583	2.38819893394171	PERP, TP53 apoptosis effector
ENSMUSG00000026098	Pms1	138.526954431369	0.917632769222311	0.301073277783292	3.04787185358513	0.0023046818529364	0.0296531015076583	1.8890131819725	PMS1 homolog 1, mismatch repair system component
ENSMUSG00000137872	NA	20.0970343281782	-2.04441535794574	0.670993308629793	-3.04684909916695	0.00231253772078129	0.0297313611111183	0.242420673610053	NA
ENSMUSG00000040234	Tm7sf3	2713.13336983411	0.788046080394257	0.258664207733865	3.04659885995926	0.00231446356120518	0.0297333192364788	1.72673426901593	transmembrane 7 superfamily member 3
ENSMUSG00000035898	Uba6	287.66241141061	-0.85113674618159	0.279500436194646	-3.04520721960109	0.00232520044712635	0.0298483809311434	0.554347775329752	ubiquitin-like modifier activating enzyme 6
ENSMUSG00000041215	Yeats2	605.121828593184	-0.789314637916029	0.259261842946189	-3.04446897756511	0.00233091468563904	0.0298988406310165	0.578618903514431	YEATS domain containing 2
ENSMUSG00000061808	Ttr	48.1843883242138	-3.63893852989467	1.19576581951793	-3.04318660936612	0.00234087122142531	0.0300035978801188	0.0802731582540715	transthyretin
ENSMUSG00000027285	Haus2	907.958976968286	0.832304648708859	0.273550387577205	3.04260087540163	0.00234543190857406	0.0300390878130207	1.78052741436263	HAUS augmin-like complex, subunit 2
ENSMUSG00000061724	NA	84.8406321025341	1.03551857399402	0.340457216826913	3.04155272032454	0.00235361344721962	0.0301033234751275	2.0498503284678	NA
ENSMUSG00000074264	Amy1	97.4957621992428	-1.04742518208896	0.344378021416474	-3.0414983446991	0.00235403859683222	0.0301033234751275	0.483830900805974	amylase 1, salivary
ENSMUSG00000020680	Taf15	164.062514822653	-1.27750456845771	0.420070215201477	-3.04116912417841	0.00235661419304014	0.0301132903554252	0.412508408249946	TATA-box binding protein associated factor 15
ENSMUSG00000024227	Pdzph1	392.075562138815	1.06379725904417	0.349867001526835	3.04057614579743	0.00236125976044349	0.0301496724172392	2.09042641356156	PDZ and pleckstrin homology domains 1
ENSMUSG00000047466	Ark2n	119.835490103967	-1.09086780141338	0.358803824522867	-3.04029033933516	0.00236350184581126	0.0301553336720135	0.469478891482457	arkadia (RNF111) N-terminal like PKA signaling regulator 2N
ENSMUSG00000015599	Ttbk1	73.7446879133978	-1.15489668724839	0.38005042926154	-3.03879853390092	0.00237523638530595	0.0301901728579638	0.449098345646284	tau tubulin kinase 1
ENSMUSG00000024190	Dusp1	20354.686410832	0.810890818101878	0.266824484509455	3.03904201142809	0.00237331755630765	0.0301901728579638	1.75429432898226	dual specificity phosphatase 1
ENSMUSG00000051335	Gfod1	109.654949917975	-1.13285612867036	0.372796402064404	-3.03880649705049	0.00237517360583291	0.0301901728579638	0.456012055841691	glucose-fructose oxidoreductase domain containing 1
ENSMUSG00000084799	Ino80dos	225.014025726458	-0.936280238478572	0.308024030654215	-3.03963374704888	0.00236866004456798	0.0301901728579638	0.522578531186487	INO80 complex subunit D, opposite strand
ENSMUSG00000121879	Zfp862-ps	120.769271271809	-1.04793232417929	0.344779567989631	-3.03942698892996	0.00237028647197657	0.0301901728579638	0.483660852468944	zinc finger protein 862, pseudogene
ENSMUSG00000025026	Add3	1534.27431380723	0.910303239019843	0.299725160087068	3.03712654204741	0.00238845164680847	0.0303351453475334	1.8794404951433	adducin 3
ENSMUSG00000063611	NA	51.0850239637016	-1.5985976953445	0.5264229852191	-3.03671712715803	0.00239169786482462	0.0303533797909044	0.330197775159005	NA
ENSMUSG00000017707	Serinc3	23214.048740166	0.75947704895631	0.250183487743161	3.03568015542253	0.00239993800926324	0.0304119128687061	1.6928768760293	serine incorporator 3
ENSMUSG00000022092	Ppp3cc	189.261279955448	0.821941180560769	0.270755319790252	3.03573418685737	0.00239950801540874	0.0304119128687061	1.76778298721149	protein phosphatase 3, catalytic subunit, gamma isoform
ENSMUSG00000016624	Phf21b	138.942423178749	-0.941484322241682	0.310323804402161	-3.03387722400301	0.00241432663618092	0.0305711375042093	0.520696883781279	PHD finger protein 21B
ENSMUSG00000000708	Kat2b	523.725868681429	-0.772088529803321	0.254547309467746	-3.03318283511912	0.00241988936480173	0.0306184492082272	0.58556915653367	K(lysine) acetyltransferase 2B
ENSMUSG00000026601	Axdnd1	59.3293212478592	-1.05008896994268	0.346231059128558	-3.03291383674732	0.00242204745334191	0.0306226437068455	0.482938381089107	axonemal dynein light chain domain containing 1
ENSMUSG00000141162	NA	23.4179727919085	-1.84031318706101	0.607100816326634	-3.0313139721935	0.00243491909289815	0.0307621843198474	0.2792611546055	NA
ENSMUSG00000036057	Ptpn23	257.604536222608	-0.931565869422781	0.307343910396615	-3.03102107414666	0.00243728235990185	0.030768854490779	0.524288981168706	protein tyrosine phosphatase, non-receptor type 23
ENSMUSG00000005621	Zfp592	521.333178820105	-0.813360618113734	0.268379848823076	-3.03063222399356	0.00244042306607149	0.030785321822941	0.569054755018857	zinc finger protein 592
ENSMUSG00000032087	Dscaml1	624.201095006851	-0.875337486123786	0.288878992000416	-3.03011818222672	0.00244458061758388	0.030791430543797	0.54512633134628	DS cell adhesion molecule like 1
ENSMUSG00000043164	Tmem212	126.360947326265	3.69302478853733	1.21871612002864	3.03025842347153	0.00244344570889704	0.030791430543797	12.9333561212598	transmembrane protein 212
ENSMUSG00000027255	Arfgap2	747.582251696246	0.794914883146504	0.262461700515453	3.02868906810159	0.00245617332488563	0.0308910321018062	1.73497501034918	ADP-ribosylation factor GTPase activating protein 2
ENSMUSG00000028886	Eya3	253.017729004264	-0.968800888500006	0.319859149532304	-3.02883594205944	0.00245497959556698	0.0308910321018062	0.51093055184329	EYA transcriptional coactivator and phosphatase 3
ENSMUSG00000039089	L3mbtl3	270.957978271739	-0.994579160756235	0.32845776143591	-3.02802758080143	0.00246155619930668	0.0309123518212558	0.501882253731718	L3MBTL3 histone methyl-lysine binding protein
ENSMUSG00000115317	Gm32618	152.248777128166	-0.91013504042796	0.300549701457132	-3.02823471796985	0.00245986945410438	0.0309123518212558	0.532135279494412	predicted gene, 32618
ENSMUSG00000026697	Myoc	19.3805730715444	1.86400871420358	0.61574090332043	3.02726147337585	0.00246780391281445	0.0309356874581701	3.64017728374936	myocilin
ENSMUSG00000031548	Sfrp1	286.899296305379	-0.753349167470243	0.248874551098429	-3.02702371192745	0.00246974583904305	0.0309356874581701	0.593224806546473	secreted frizzled-related protein 1
ENSMUSG00000048373	Fgfbp1	237.849650643666	0.939658741610882	0.310383941298687	3.02740772502349	0.00246661009070255	0.0309356874581701	1.91807447925579	fibroblast growth factor binding protein 1
ENSMUSG00000058571	Gpc6	719.849055702488	-0.76133803186108	0.251524404639573	-3.02689527464365	0.00247079543730926	0.0309356874581701	0.589948926999115	glypican 6
ENSMUSG00000032280	Tle3	236.612977681924	-1.27853524048499	0.422446201406325	-3.02650428913489	0.00247399311048195	0.0309526078337537	0.412213814429027	transducin-like enhancer of split 3
ENSMUSG00000005034	Prkacb	227.245416139661	0.910708546557858	0.301011794711307	3.02549123509029	0.00248229599197059	0.0310333275953668	1.87996857515379	protein kinase, cAMP dependent, catalytic, beta
ENSMUSG00000131998	NA	33.9336682329319	-1.56531056857033	0.517554651231907	-3.02443532261667	0.00249097726502165	0.0311186541341937	0.337904959717963	NA
ENSMUSG00000051022	Hs3st1	764.500117547127	1.23592552515091	0.408824819214045	3.02311764615207	0.00250184960919426	0.0312079677813555	2.35532398944206	heparan sulfate (glucosamine) 3-O-sulfotransferase 1
ENSMUSG00000054008	Ndst1	939.82888307426	-0.8572980893989	0.283571595462735	-3.02321566446016	0.00250103935347942	0.0312079677813555	0.551985360678724	N-deacetylase/N-sulfotransferase (heparan glucosaminyl) 1
ENSMUSG00000000489	Pdgfb	337.460631688742	-1.17678520814189	0.389486011625938	-3.02137990329694	0.00251625436163937	0.0313177463792755	0.442336068806251	platelet derived growth factor, B polypeptide
ENSMUSG00000003308	Keap1	677.243044607832	0.945800225450127	0.313010907437653	3.02162066233591	0.00251425410941962	0.0313177463792755	1.92625703466153	kelch-like ECH-associated protein 1
ENSMUSG00000024220	Zfp523	845.656960656885	0.618633915116935	0.204749058784942	3.02142495202734	0.00251587998123153	0.0313177463792755	1.5354206062049	zinc finger protein 523
ENSMUSG00000055980	Irs1	412.963256875914	-0.820055571761988	0.271555991886704	-3.01983972463448	0.0025290848126328	0.0314540852253626	0.566420124058612	insulin receptor substrate 1
ENSMUSG00000127915	NA	201.596726696578	-3.02020890663645	1.00029234477389	-3.01932622239467	0.00253337582402449	0.0314840961377099	0.123261238166595	NA
ENSMUSG00000034936	Arl4d	610.424697416109	-0.801282607076654	0.26542869412102	-3.01882435781912	0.00253757602024063	0.0314939608211575	0.573838787613391	ADP-ribosylation factor-like 4D
ENSMUSG00000072720	Myo18b	68.1225939925176	-1.691864682478	0.560446036561964	-3.01878249127549	0.00253792669665278	0.0314939608211575	0.309526603382904	myosin XVIIIb
ENSMUSG00000039960	Rhou	870.18707160067	-0.834619964552874	0.276535777211393	-3.01812652586672	0.00254342688886682	0.0315155593435715	0.560730727529185	ras homolog family member U
ENSMUSG00000084771	A230072E10Rik	12.0122015779064	-1.97354491675495	0.653890346626796	-3.01815881964891	0.00254315585438821	0.0315155593435715	0.254626606606845	RIKEN cDNA A230072E10 gene
ENSMUSG00000028328	Tmod1	303.737696636	1.28847539577482	0.427026746431972	3.01731778288056	0.00255022310863469	0.0315764330991584	2.44269780866301	tropomodulin 1
ENSMUSG00000041144	Dnah7b	71.0515808801134	-1.31355416528721	0.435569876075175	-3.01571398169993	0.00256374969771441	0.0317204898023484	0.40232849746504	dynein, axonemal, heavy chain 7B
ENSMUSG00000022119	Rbm26	1021.00605861018	-0.729938702132425	0.242074458948212	-3.01534786157917	0.00256684676863728	0.0317353879618023	0.602929530838821	RNA binding motif protein 26
ENSMUSG00000023935	Spats1	17.274350217394	-1.65055912093779	0.547551581519406	-3.01443585708883	0.00257457644798073	0.0317840752212055	0.318516690775106	spermatogenesis associated, serine-rich 1
ENSMUSG00000100799	1700027H10Rik	55.0280912712222	-1.42229419436256	0.47182017730286	-3.01448361639183	0.00257417113723343	0.0317840752212055	0.373118501743706	RIKEN cDNA 1700027H10 gene
ENSMUSG00000048279	Sacs	124.049420927047	-1.05733672776877	0.350944150402381	-3.01283473896476	0.0025881982029881	0.0319287291192756	0.480518297219641	sacsin
ENSMUSG00000037013	Ss18	2029.63158420356	0.714681632353935	0.237274366280489	3.01204737602835	0.00259492095502525	0.0319523172820787	1.64112102223287	SS18, subunit of BAF chromatin remodeling complex
ENSMUSG00000046020	Pofut1	446.972040779468	-0.875730676576851	0.290735417097313	-3.01212244906416	0.00259427926996782	0.0319523172820787	0.544977783484121	protein O-fucosyltransferase 1
ENSMUSG00000048707	Tprn	821.960752854985	1.10968169141162	0.3684273978543	3.01194128849903	0.00259582798319065	0.0319523172820787	2.15798029514383	taperin
ENSMUSG00000028521	Slc35d1	890.06304382427	-0.67374727832709	0.223770288449501	-3.01088800928608	0.00260484905869988	0.0320163449186976	0.626876312604642	solute carrier family 35 (UDP-glucuronic acid/UDP-N-acetylgalactosamine dual transporter), member D1
ENSMUSG00000033705	Stard9	318.634444890626	-0.813312363374661	0.270109569986988	-3.01104608553425	0.00260349334927868	0.0320163449186976	0.569073788873676	StAR related lipid transfer domain containing 9
ENSMUSG00000033542	Arhgef5	78.6138560582535	-1.14510463826302	0.380356973994722	-3.01060508037091	0.00260727715364967	0.0320221364180813	0.452156892779748	Rho guanine nucleotide exchange factor 5
ENSMUSG00000042082	Arsb	666.531487497195	0.797581810613661	0.264943181621008	3.01038813580255	0.00260914037262744	0.0320221364180813	1.73818520497654	arylsulfatase B
ENSMUSG00000015342	Xk	25.9725293914768	1.76927051745131	0.587837753776463	3.00979395434358	0.00261424970873383	0.0320613726166223	3.40881550194745	X-linked Kx blood group
ENSMUSG00000044791	Setd2	554.71911583621	-0.795814255894171	0.264458223035202	-3.00922484754138	0.00261915200370529	0.032098014138976	0.576017977565287	SET domain containing 2
ENSMUSG00000023938	Aars2	79.5340411795176	1.1913256016113	0.396078420459736	3.00780234436531	0.00263144224671559	0.0322250761622987	2.28362474699985	alanyl-tRNA synthetase 2, mitochondrial
ENSMUSG00000028330	Ncbp1	332.728410340968	0.980553533309809	0.326045788339341	3.00741051833269	0.00263483682121914	0.0322288323397243	1.97322234982172	nuclear cap binding protein subunit 1
ENSMUSG00000034813	Grip1	203.156986290362	-1.07515212213626	0.357511330327954	-3.00732321168674	0.00263559374516923	0.0322288323397243	0.474621012359119	glutamate receptor interacting protein 1
ENSMUSG00000123238	NA	35.9587924327925	-3.40173496477425	1.13124515581639	-3.00707140913173	0.00263777791563138	0.0322320311629447	0.0946184301663273	NA
ENSMUSG00000027624	Epb41l1	259.217587796581	-1.00011437087631	0.332630525573026	-3.00668247195114	0.00264115486271402	0.0322497897111439	0.499960363645896	erythrocyte membrane protein band 4.1 like 1
ENSMUSG00000029505	Ep400	704.226176338125	-0.943873318661821	0.313999038161388	-3.0059751908434	0.00264730596000349	0.032301371484322	0.519835361709381	E1A binding protein p400
ENSMUSG00000053192	Mllt11	157.250323904632	1.20302052469949	0.400240848845152	3.00574148833301	0.00264934130527325	0.032302695987568	2.30221173515455	myeloid/lymphoid or mixed-lineage leukemia; translocated to, 11
ENSMUSG00000028782	Adgrb2	724.061060144686	-1.04970208567544	0.349316403218737	-3.00501801805777	0.00265565117198266	0.0323326012333255	0.483067906949414	adhesion G protein-coupled receptor B2
ENSMUSG00000037336	Mfsd2b	26.6282623163452	-1.63573430074981	0.544308079590093	-3.0051626313937	0.00265438880532829	0.0323326012333255	0.321806573061871	MFSD2 lysolipid transporter B, sphingolipid
ENSMUSG00000082329	NA	44.6406667063904	1.21817103015158	0.405455787653656	3.00444849289499	0.00266062803986296	0.0323696872919467	2.32651587303499	NA
ENSMUSG00000043668	Tox3	216.228596299604	-1.00973874094415	0.336248494468763	-3.00295393898916	0.00267372895318749	0.0325054865121017	0.496636175906465	TOX high mobility group box family member 3
ENSMUSG00000120863	NA	237.850912154599	-1.175250571586	0.391397945612963	-3.00269989855327	0.00267596166603053	0.0325090560369578	0.442806844855903	NA
ENSMUSG00000044477	Zfand3	928.564911068997	-0.96116371080876	0.320125897508414	-3.00245534113184	0.00267811264402434	0.0325116281513889	0.513642430455431	zinc finger, AN1-type domain 3
ENSMUSG00000057554	Lgals8	925.225644061595	0.978033847250463	0.325794584969555	3.00199540560768	0.00268216223724415	0.0325372285871188	1.96977909848507	lectin, galactose binding, soluble 8
ENSMUSG00000029613	Eif2ak1	1118.89689140423	0.699836822626829	0.233160965480637	3.00151794784427	0.00268637202761254	0.032564733942823	1.62432106196783	eukaryotic translation initiation factor 2 alpha kinase 1
ENSMUSG00000016831	Tox4	1143.5074594507	0.656593592452324	0.218844439748229	3.00027541575973	0.0026973558697367	0.0326723566612964	1.57635622562451	TOX high mobility group box family member 4
ENSMUSG00000025742	Prps2	576.401927454219	0.600371791907618	0.200119051903129	3.0000731374554	0.00269914786614349	0.0326723566612964	1.51610722687642	phosphoribosyl pyrophosphate synthetase 2
ENSMUSG00000027610	Gss	103.306055186776	1.12733824116409	0.375913996175236	2.99892595815606	0.00270933139647983	0.0327719631038848	2.18455320194106	glutathione synthetase
ENSMUSG00000034973	Dop1a	317.683432734388	-0.883221092535751	0.294648029553885	-2.99754623804205	0.00272162569196045	0.0328969392398824	0.542155612887249	DOP1 leucine zipper like protein A
ENSMUSG00000131103	NA	51.9137957438689	-1.3621430201658	0.454493620623097	-2.99705641258142	0.0027260026336437	0.0329261052975768	0.389004022831765	NA
ENSMUSG00000079442	St6galnac4	364.457416008918	0.811946817902882	0.271021935424593	2.99587122581372	0.00273661974581759	0.0330305471840403	1.75557887808573	ST6 (alpha-N-acetyl-neuraminyl-2,3-beta-galactosyl-1,3)-N-acetylgalactosaminide alpha-2,6-sialyltransferase 4
ENSMUSG00000070306	Ccdc153	104.151451448857	2.55110570318685	0.85168773157586	2.9953533538244	0.00274127078338672	0.0330628810672506	5.86083289343347	coiled-coil domain containing 153
ENSMUSG00000022442	Ttll1	588.249684340151	0.825453048990626	0.275625757555682	2.99483276276844	0.00274595351836174	0.0330717749535449	1.77209144005696	tubulin tyrosine ligase-like 1
ENSMUSG00000027358	Bmp2	91.6237540912941	0.873189024829394	0.291564621220849	2.99483874680387	0.00274589965026045	0.0330717749535449	1.83170735112571	bone morphogenetic protein 2
ENSMUSG00000048271	Rbm33	433.641511929329	-0.765465968656435	0.25565002662991	-2.99419475423939	0.00275170239293473	0.033117222266727	0.588263337770444	RNA binding motif protein 33
ENSMUSG00000000441	Raf1	1110.73950163102	0.68286247101046	0.228212852304985	2.99221741507301	0.00276958942484394	0.0331895401769183	1.60532173829766	v-raf-leukemia viral oncogene 1
ENSMUSG00000002341	Ncan	5580.0070713939	-0.908968689617063	0.303745558540844	-2.99253327022669	0.00276672508667222	0.0331895401769183	0.532565659685978	neurocan
ENSMUSG00000005442	Cic	450.740402587921	-1.15695539897501	0.386620352927379	-2.99248446237988	0.00276716752468248	0.0331895401769183	0.448457943727546	capicua transcriptional repressor
ENSMUSG00000020721	Helz	573.934985369905	-0.925271715282262	0.309146999244431	-2.99298300660743	0.00276265131338558	0.0331895401769183	0.526581333003401	helicase with zinc finger domain
ENSMUSG00000023015	Racgap1	970.320609462859	0.761856608660705	0.254587410972717	2.99251485275661	0.00276689203151453	0.0331895401769183	1.69567138590282	Rac GTPase-activating protein 1
ENSMUSG00000085761	NA	14.7632248415626	-1.88142571831585	0.628756845130642	-2.99229460941286	0.00276888913658887	0.0331895401769183	0.271415361538417	NA
ENSMUSG00000018171	Vmp1	4900.69465209337	0.936663283032916	0.313139038367364	2.99120572100006	0.00277878223283224	0.0332554823082254	1.91409612490534	vacuole membrane protein 1
ENSMUSG00000019856	Fam184a	199.997384351833	-0.921765841905791	0.308161762463696	-2.99117526631612	0.00277905939241419	0.0332554823082254	0.527862527133921	family with sequence similarity 184, member A
ENSMUSG00000015501	Hivep2	270.988778505931	-1.01083012163377	0.33808291216095	-2.98988823532301	0.00279079540846195	0.0333008434326438	0.496260618943181	human immunodeficiency virus type I enhancer binding protein 2
ENSMUSG00000022503	Nubp1	188.677625923274	0.896351600101877	0.299771750432685	2.99011364082206	0.00278873674522617	0.0333008434326438	1.86135289159907	nucleotide binding protein 1
ENSMUSG00000023800	Tiam2	422.151584801158	-0.746871647622631	0.249790592876091	-2.98999109223107	0.00278985582832417	0.0333008434326438	0.59589429990971	T cell lymphoma invasion and metastasis 2
ENSMUSG00000031112	Stk26	13.1751416095397	2.06744417944941	0.69144482252859	2.99003494145612	0.00278945536104928	0.0333008434326438	4.19143477596677	serine/threonine kinase 26
ENSMUSG00000061898	Rbak	195.265377599432	0.755193526295113	0.252622321261091	2.98941725547127	0.00279510142081253	0.0333285030724908	1.68785799006885	RB-associated KRAB zinc finger
ENSMUSG00000044340	Phlpp1	1896.95910930578	-0.82755499881446	0.276926244015293	-2.98835887424508	0.00280479999574212	0.0334203780587183	0.563483394641109	PH domain and leucine rich repeat protein phosphatase 1
ENSMUSG00000019785	Clvs2	47.2957385876455	1.25728136276844	0.420827855449791	2.98763816721359	0.0028114218402477	0.0334264023360008	2.39044856342261	clavesin 2
ENSMUSG00000021665	Hexb	15640.5703847639	1.15881770139869	0.387994907606455	2.98668275969768	0.0028202221163757	0.0334264023360008	2.23274377716831	hexosaminidase B
ENSMUSG00000024127	Prepl	438.466038428042	0.733750262156086	0.245683206993077	2.9865706782994	0.00282125614705882	0.0334264023360008	1.66295630564453	prolyl endopeptidase-like
ENSMUSG00000026116	Tmem131	532.968486736247	-0.905280001008231	0.30310486424521	-2.98668912246774	0.00282016342567478	0.0334264023360008	0.533929067994307	transmembrane protein 131
ENSMUSG00000028634	Hivep3	1865.46385047278	-0.713849877577891	0.238992576204144	-2.9869123506503	0.00281810505685854	0.0334264023360008	0.60969098631194	human immunodeficiency virus type I enhancer binding protein 3
ENSMUSG00000034098	Fstl5	200.050869212818	-0.898258187634002	0.300706627432828	-2.98715793297458	0.0028158421472511	0.0334264023360008	0.536534115369562	follistatin-like 5
ENSMUSG00000034613	Ppm1h	412.028139394494	-1.00387698520323	0.335977577266478	-2.98792852002446	0.0028087523679976	0.0334264023360008	0.498658143126515	protein phosphatase 1H (PP2C domain containing)
ENSMUSG00000070327	Rnf213	60.6782983111423	-1.1678733332133	0.390967872996333	-2.98713376181745	0.00281606479787586	0.0334264023360008	0.445076942099354	ring finger protein 213
ENSMUSG00000037432	Fer1l5	66.1036798946941	-1.3503079647044	0.452199573424309	-2.98608854156829	0.0028257081504841	0.0334555064568263	0.392208317315691	fer-1 like family member 5
ENSMUSG00000060961	Slc4a4	7976.90531718992	-0.920587992074574	0.308354286730945	-2.98548790040929	0.00283126338588746	0.0334976222049424	0.528293662365271	solute carrier family 4 (anion exchanger), member 4
ENSMUSG00000021012	Zc3h14	1593.96205773497	0.745476860932593	0.249748191572039	2.98491394968745	0.00283658108130165	0.0335368701184924	1.67652832873708	zinc finger CCCH type containing 14
ENSMUSG00000031927	1700012B09Rik	21.2197210781648	2.28834128070055	0.766733534378827	2.9845326676033	0.00284011872739363	0.0335550320399959	4.88494148480043	RIKEN cDNA 1700012B09 gene
ENSMUSG00000060279	Ap2a1	703.472710248828	0.776950559144688	0.260369347785778	2.98403235923122	0.00284476684500252	0.0335862789834276	1.71350518706894	adaptor-related protein complex 2, alpha 1 subunit
ENSMUSG00000038766	Gabpb2	224.438958161564	-0.899392954748343	0.301430131876213	-2.9837526499099	0.00284736851191417	0.0335933378622386	0.536112264687279	GA repeat binding protein, beta 2
ENSMUSG00000024451	Arap3	354.416750214031	-1.04195122416037	0.349332773531565	-2.98268958170403	0.0028572762833854	0.0336088447172019	0.485670167436154	ArfGAP with RhoGAP domain, ankyrin repeat and PH domain 3
ENSMUSG00000028646	Rragc	1728.92301195023	0.703979265381967	0.235979472858275	2.98322246784899	0.00285230586903185	0.0336088447172019	1.62899171387191	Ras-related GTP binding C
ENSMUSG00000030471	Zdhhc13	719.281977579261	0.917032555650653	0.307418574157232	2.98300959258769	0.0028542904829665	0.0336088447172019	1.88822744729117	zinc finger, DHHC domain containing 13
ENSMUSG00000037416	Dmxl1	305.199785500704	-1.04674213816996	0.350910997015281	-2.98292771407327	0.00285505416350045	0.0336088447172019	0.484060024764909	Dmx-like 1
ENSMUSG00000042590	Ipo11	298.86921592674	0.750603476901782	0.251666156753778	2.98253641484321	0.00285870638632448	0.0336088447172019	1.68249646876634	importin 11
ENSMUSG00000021277	Traf3	504.232924178796	-0.829606786667111	0.27820646551344	-2.98198241056706	0.00286388452442379	0.0336461275767097	0.562682583236577	TNF receptor-associated factor 3
ENSMUSG00000004267	Eno2	311.983601728405	0.819590618491515	0.274925588253162	2.98113618197228	0.00287181054026878	0.0337156188428614	1.76490510915356	enolase 2, gamma neuronal
ENSMUSG00000027386	Fbln7	78.1181774022553	1.01025106642587	0.338940812377849	2.98061204060503	0.00287672983383806	0.0337497380435934	2.01426160347425	fibulin 7
ENSMUSG00000010830	Kdelr3	383.995284460227	0.810747825846504	0.272073052950331	2.97989020615913	0.00288351715442849	0.0337820860195622	1.75412046128014	KDEL (Lys-Asp-Glu-Leu) endoplasmic reticulum protein retention receptor 3
ENSMUSG00000024231	Cul2	1224.30881914302	0.825368225654477	0.276975236675459	2.97993508575494	0.00288309473129681	0.0337820860195622	1.77198725290386	cullin 2
ENSMUSG00000027646	Src	338.929912596847	-1.14330610640277	0.383761749514475	-2.97920808378963	0.00288994449795568	0.0338337426733428	0.452720924445142	Rous sarcoma oncogene
ENSMUSG00000007891	Ctsd	11823.9945126771	0.861498819588848	0.289425552126299	2.97658176086992	0.00291481349283062	0.0341010803958865	1.81692493844539	cathepsin D
ENSMUSG00000004266	Ptpn6	988.336385067699	1.03986284859538	0.349489260589542	2.97537854765914	0.00292627198483432	0.0342112620821111	2.05603218504039	protein tyrosine phosphatase, non-receptor type 6
ENSMUSG00000029381	Shroom3	140.721288226988	-1.15509896385124	0.38831302992475	-2.97465929504111	0.00293314121929457	0.0342676742449293	0.449035383123327	shroom family member 3
ENSMUSG00000116358	NA	127.378165102369	1.52089505924812	0.511377305336857	2.97411528312988	0.0029383465852792	0.0343045825224274	2.86969032210856	NA
ENSMUSG00000034333	Zbed4	90.4463594501055	-1.12023778584872	0.376772951011475	-2.9732436546768	0.00294670431938955	0.0343782170595447	0.460017998625481	zinc finger, BED type containing 4
ENSMUSG00000104444	NA	12.3338590863367	-2.14239407340048	0.720665590652427	-2.97279917508056	0.00295097462201162	0.034404095645358	0.226503606459825	NA
ENSMUSG00000024769	Cdc42bpg	34.5111426073246	-1.64635683395742	0.553871906286372	-2.9724505165752	0.00295432828238643	0.0344103932788056	0.31944581979429	CDC42 binding protein kinase gamma
ENSMUSG00000111627	NA	14.7860555079537	-2.19145111497503	0.737287308769795	-2.97231633978833	0.00295561982233702	0.0344103932788056	0.218931110696665	NA
ENSMUSG00000063317	Usp31	134.656872464452	-0.993068804825753	0.334152089299368	-2.97190661566105	0.00295956687625494	0.0344324348927231	0.50240794886544	ubiquitin specific peptidase 31
ENSMUSG00000027223	Mapk8ip1	332.301678946455	0.827056759775216	0.278467226674101	2.97003266651249	0.00297768083451426	0.0346191533915614	1.77406240565239	mitogen-activated protein kinase 8 interacting protein 1
ENSMUSG00000040711	Sh3pxd2b	1107.24839391091	-0.82656145759376	0.278338109824299	-2.96963092159937	0.00298157732238007	0.0346404323005557	0.563871582568636	SH3 and PX domains 2B
ENSMUSG00000031902	Nfatc3	344.061672160194	-0.807678481554972	0.27204765690221	-2.96888600604746	0.00298881450344136	0.034676453391138	0.571300429025296	nuclear factor of activated T cells, cytoplasmic, calcineurin dependent 3
ENSMUSG00000042312	S100a13	1453.64504813057	-0.65601079090518	0.220953205512976	-2.96900327552231	0.00298767411721261	0.034676453391138	0.634630696154133	S100 calcium binding protein A13
ENSMUSG00000042734	Ttc9	198.955897602464	0.712727932715058	0.240097765660748	2.9684904845059	0.00299266367906569	0.034697099985848	1.63890011796822	tetratricopeptide repeat domain 9
ENSMUSG00000075702	Selenom	1761.1928967535	-0.586119008395408	0.197539210674703	-2.96710210794857	0.00300621104653414	0.034830081682892	0.666132460790542	selenoprotein M
ENSMUSG00000041801	Phlda3	964.563115192973	0.98303669959757	0.33142891100083	2.96605596847014	0.00301645589907605	0.034924643058018	1.97662158410175	pleckstrin homology like domain, family A, member 3
ENSMUSG00000142764	NA	9.47670401462187	-2.56309148830765	0.864228227759876	-2.96575766212973	0.00301938304541937	0.0349344076994173	0.169212553950468	NA
ENSMUSG00000031591	Asah1	5745.78621158516	0.954827947700166	0.322062596202482	2.96472784781211	0.00302950807449408	0.0350273812888919	1.9383484573655	N-acylsphingosine amidohydrolase 1
ENSMUSG00000027312	Atrn	893.316877804016	-0.792524837930994	0.267433172522617	-2.96345001054038	0.00304211469210699	0.0351488992509812	0.577332826199493	attractin
ENSMUSG00000035067	Xkr6	159.424712732093	-0.931419183815769	0.314421851236109	-2.96232332502978	0.0030532697808218	0.0351774570788858	0.524342290811482	X-linked Kx blood group related 6
ENSMUSG00000035769	Xylb	23.9337247493506	1.55007804015674	0.523238703037625	2.96246824089632	0.00305183291014182	0.0351774570788858	2.92832979067173	xylulokinase homolog (H. influenzae)
ENSMUSG00000043535	Setx	478.51705150254	-0.873880176073193	0.295011537752315	-2.96218982732426	0.00305459398403784	0.0351774570788858	0.545677258206794	senataxin
ENSMUSG00000050545	Fam228b	305.957676502277	-0.837436166678811	0.282713127144833	-2.96214107613685	0.0030550776920285	0.0351774570788858	0.559637224911453	family with sequence similarity 228, member B
ENSMUSG00000062232	Rapgef2	428.068435718949	-0.809641045037519	0.273295702036928	-2.96250924915065	0.00305142641681353	0.0351774570788858	0.570523791513684	Rap guanine nucleotide exchange factor (GEF) 2
ENSMUSG00000073514	Dok6	115.985139236442	-1.21005216029948	0.408695033151387	-2.96077040860749	0.00306870604427132	0.0353101282307541	0.432252987366442	docking protein 6
ENSMUSG00000030208	Emp1	70.9357293730075	1.37737569947455	0.465270108442742	2.96037865850574	0.00307261133430768	0.0353308155141757	2.5979536635612	epithelial membrane protein 1
ENSMUSG00000027111	Itga6	1893.1300065495	-0.792324223482897	0.267738000184422	-2.95932674083294	0.00308312015673706	0.0354273539600389	0.577413112993426	integrin alpha 6
ENSMUSG00000042626	Shc1	173.465120948213	0.809263144735612	0.273533709836973	2.95854995429242	0.00309090140180637	0.0354781855475337	1.7523162200163	src homology 2 domain-containing transforming protein C1
ENSMUSG00000137650	NA	35.5236301764189	-1.32823596596363	0.448961534152363	-2.95846272993372	0.00309177626513252	0.0354781855475337	0.398254904584875	NA
ENSMUSG00000025958	Creb1	554.372650057528	-0.80457497756591	0.271991398205944	-2.95808978840098	0.00309551942873973	0.0354968421496728	0.572530724783962	cAMP responsive element binding protein 1
ENSMUSG00000034543	Morc2a	365.654466501524	-0.849978087285573	0.287373683841164	-2.95774503748705	0.00309898332188328	0.0355122729947868	0.554793162576933	microrchidia 2A
ENSMUSG00000097649	NA	214.617738263903	-0.8672776196392	0.293310325914632	-2.95686016826977	0.00310789025000505	0.0355900136894362	0.548180297112933	NA
ENSMUSG00000023827	Agpat4	2285.31939993895	1.07231671498171	0.36274681038116	2.95610239509745	0.00311553639917016	0.0356532202949404	2.10280739701936	1-acylglycerol-3-phosphate O-acyltransferase 4
ENSMUSG00000019232	Etnppl	202.718852113875	-0.793174705137899	0.268402955777341	-2.95516382388834	0.0031250306279859	0.0356936087300586	0.57707282310078	ethanolamine phosphate phospholyase
ENSMUSG00000022003	Slc25a30	148.160500085916	-1.0653783235228	0.360474884704673	-2.95548557951724	0.00312177290338845	0.0356936087300586	0.47784733460335	solute carrier family 25, member 30
ENSMUSG00000022799	Arhgap31	805.809222851092	-0.887002725801846	0.30017906124073	-2.95491205194525	0.00312758194002124	0.0356936087300586	0.540736360083372	Rho GTPase activating protein 31
ENSMUSG00000034557	Zfyve9	319.352557155379	-0.82501490999424	0.279183568419803	-2.95509837725723	0.00312569364392797	0.0356936087300586	0.564476368610991	zinc finger, FYVE domain containing 9
ENSMUSG00000000869	Il4	192.769662902843	-1.14835412495147	0.388690377148558	-2.95441871593484	0.00313258662998134	0.0357264046609777	0.45113961308881	interleukin 4
ENSMUSG00000120232	NA	234.839263357153	1.2065794701079	0.408538818962707	2.95340225727249	0.00314292120802178	0.0358199007834705	2.30789800984316	NA
ENSMUSG00000022637	Cblb	213.119214363458	-0.828529973165621	0.280582633682102	-2.95289114045576	0.0031481295896897	0.0358548862575732	0.563102720800139	Casitas B-lineage lymphoma b
ENSMUSG00000056763	Cspp1	527.443742784495	-0.824844950040699	0.279498237840665	-2.95116332901864	0.00316579463827195	0.0360316002108821	0.564542871943993	centrosome and spindle pole associated protein 1
ENSMUSG00000025153	Fasn	3056.89910996806	-0.952241887673031	0.322721322788345	-2.95066306572359	0.00317092614296387	0.0360655202081338	0.516828707415631	fatty acid synthase
ENSMUSG00000015290	Ubl4a	1914.99790810197	0.791341298631517	0.26821144775526	2.95043819066816	0.00317323529205435	0.0360673150313838	1.730682760684	ubiquitin-like 4A
ENSMUSG00000034055	Phka1	1684.67714017318	-0.791866067423168	0.268454898383167	-2.94971733498761	0.00318064779648714	0.0361270733794762	0.577596510953082	phosphorylase kinase alpha 1
ENSMUSG00000021140	Pcnx1	319.894806489976	-0.814839389602911	0.276327613772101	-2.94881636503742	0.00318993458998446	0.0361858542529793	0.568471769149643	pecanex 1
ENSMUSG00000033790	Tubgcp5	797.870875028146	0.78133941435802	0.264968917656722	2.94879649004823	0.00319013973074283	0.0361858542529793	1.71872581682461	tubulin, gamma complex component 5
ENSMUSG00000112121	C230072F16Rik	20.1358581600796	2.21933595934815	0.753295718511329	2.94616829063363	0.00321737298737419	0.0364700866351105	4.65679043476606	RIKEN cDNA C230072F16 gene
ENSMUSG00000035078	Mtmr9	555.595353703153	-0.73324702119332	0.24891465519047	-2.94577681909584	0.00322144747238812	0.0364915992395857	0.601548505816909	myotubularin related protein 9
ENSMUSG00000037972	Snn	573.134839714585	-0.933750881506917	0.317031728136251	-2.94529158641692	0.00322650436091786	0.0365242036534692	0.523495528182458	stannin
ENSMUSG00000028382	Ptbp3	553.520278873019	-0.982033228760879	0.333474468548259	-2.94485281897604	0.0032310832348184	0.0365513565666197	0.506265743014765	polypyrimidine tract binding protein 3
ENSMUSG00000094626	Tmem121b	69.8330576955415	-1.45703836347398	0.494812231026343	-2.94462883516801	0.00323342295924902	0.0365531597517261	0.364240092642977	transmembrane protein 121B
ENSMUSG00000037172	Dennd11	259.495558563851	-0.829023634962226	0.281642042979872	-2.94353650538415	0.00324485552301835	0.0366576838567404	0.56291007111442	DENN domain containing 11
ENSMUSG00000026926	Pmpca	1830.03985270286	0.842272847964366	0.286211351759835	2.94283522573602	0.00325221466994757	0.0366913721007207	1.79287244192142	peptidase (mitochondrial processing) alpha
ENSMUSG00000029547	Ints1	496.544608015185	-0.971803838062972	0.330218171754732	-2.94291447650789	0.0032513822601322	0.0366913721007207	0.509868163098175	integrator complex subunit 1
ENSMUSG00000035232	Pdk3	873.996423564262	0.866176726721047	0.294400712269692	2.94216926325765	0.00325921727611654	0.0367456473665729	1.82282583944084	pyruvate dehydrogenase kinase, isoenzyme 3
ENSMUSG00000073647	NA	192.846440411677	0.754984072331788	0.256656794624199	2.94160952737389	0.00326511352977729	0.0367873846281696	1.68761296054167	NA
ENSMUSG00000023031	Cela1	127.191943282525	1.25965771258609	0.428559139919202	2.9392856090377	0.00328969774047421	0.0370238168391664	2.39438925968737	chymotrypsin-like elastase family, member 1
ENSMUSG00000024712	Rfk	1688.42997181385	0.816643027146208	0.277883833472448	2.93879286513865	0.00329493198473225	0.0370238168391664	1.76130288683334	riboflavin kinase
ENSMUSG00000031959	Wdr59	227.624256947295	-0.822865983516246	0.279962231574477	-2.93920354502297	0.00329056895147337	0.0370238168391664	0.565317795272815	WD repeat domain 59
ENSMUSG00000124731	NA	50.7311357881485	-1.37194212086404	0.466838209357814	-2.93879569701738	0.00329490188102382	0.0370238168391664	0.386370775229428	NA
ENSMUSG00000073448	Gm10509	245.30423188344	0.688952805693662	0.23449237100867	2.93806064022522	0.0033027241646257	0.037086517494943	1.61211292571745	predicted gene 10509
ENSMUSG00000025151	Maged1	5810.97080314991	0.659215733935739	0.224387638615149	2.93784335894889	0.00330503965248783	0.0370876772248718	1.57922390557556	MAGE family member D1
ENSMUSG00000040037	Negr1	831.2494759957	-0.932981695068352	0.31761886703605	-2.937425297731	0.00330949893934379	0.0371128760656178	0.523774709167409	neuronal growth regulator 1
ENSMUSG00000029875	Ccdc184	54.1344218725017	1.11039893737305	0.378120134225269	2.93663002010763	0.00331799696940536	0.0371833015989845	2.15905341692071	coiled-coil domain containing 184
ENSMUSG00000003154	Foxj2	377.328504492847	-0.868723204949285	0.295944615415329	-2.93542494000142	0.0033309118702442	0.0373030978654937	0.547631293698884	forkhead box J2
ENSMUSG00000015755	Tab2	664.249320779442	-0.817885151384477	0.278786261282152	-2.93373549909877	0.00334909477668937	0.0373321635180834	0.567272899560878	TGF-beta activated kinase 1/MAP3K7 binding protein 2
ENSMUSG00000016024	Lbp	44.4966334026033	1.86007992823888	0.633880800880088	2.93443171911237	0.00334159066413919	0.0373321635180834	3.63027774046611	lipopolysaccharide binding protein
ENSMUSG00000026339	Ccdc93	399.701254323562	-0.768422816148719	0.261893341076962	-2.93410597225878	0.00334509977401468	0.0373321635180834	0.587058908794678	coiled-coil domain containing 93
ENSMUSG00000036502	Tmem255a	230.543674698128	0.963078270228516	0.328268691080178	2.93381091891364	0.00334828113397458	0.0373321635180834	1.94946502282718	transmembrane protein 255A
ENSMUSG00000040354	Mars1	1920.39859885126	0.774395441036869	0.263874746145414	2.934708426437	0.00333861246657452	0.0373321635180834	1.71047313023622	methionine-tRNA synthetase 1
ENSMUSG00000063297	Luzp2	2343.88309102089	-0.585700655943461	0.199560217475768	-2.9349569936933	0.00333593920148059	0.0373321635180834	0.666325653772995	leucine zipper protein 2
ENSMUSG00000074886	Grk6	268.673526821541	0.874585604072651	0.298081254289078	2.934051006188	0.00334569222712836	0.0373321635180834	1.83348136640293	G protein-coupled receptor kinase 6
ENSMUSG00000045795	Whamm	325.235417914091	-0.773710790534954	0.263748676186983	-2.93351535151	0.00335147079895903	0.0373338258767762	0.584911074311939	WAS protein homolog associated with actin, golgi membranes and microtubules
ENSMUSG00000028245	Nsmaf	489.464197937898	0.704917070439787	0.240446084948119	2.93170533673646	0.00337106430635413	0.0374627592564956	1.63005096288562	neutral sphingomyelinase (N-SMase) activation associated factor
ENSMUSG00000031826	Usp10	1033.72969541747	0.657956631647484	0.224395650081052	2.93212738932252	0.00336648626231309	0.0374627592564956	1.57784624990614	ubiquitin specific peptidase 10
ENSMUSG00000032503	Arpp21	231.789454731062	-0.745864254754141	0.254420452738146	-2.93162065677871	0.00337198352031326	0.0374627592564956	0.596310541239969	cyclic AMP-regulated phosphoprotein, 21
ENSMUSG00000034940	Synrg	486.306174263457	-0.871750140535095	0.297339066678861	-2.93183855815564	0.00336961862920529	0.0374627592564956	0.546483506496839	synergin, gamma
ENSMUSG00000021009	Ptpn21	123.858552786517	-0.852858149368668	0.290972259841036	-2.93106342795221	0.0033780380193375	0.0374874735205548	0.553686729908385	protein tyrosine phosphatase, non-receptor type 21
ENSMUSG00000024675	Ms4a4c	13.5340011514305	1.91796279855212	0.6544445859058	2.93067257313698	0.00338229070733006	0.0374874735205548	3.77889071995893	membrane-spanning 4-domains, subfamily A, member 4C
ENSMUSG00000025236	Adpgk	451.72222466662	0.691560920461948	0.235985009341802	2.93052902974988	0.00338385375173919	0.0374874735205548	1.6150299513071	ADP-dependent glucokinase
ENSMUSG00000035725	Prkx	162.251944394793	0.834989719116988	0.284941677702069	2.93038816171372	0.00338538830361587	0.0374874735205548	1.78384432682575	protein kinase, X-linked
ENSMUSG00000076432	Ywhaq	15276.3392692224	0.921859911651503	0.314567782922894	2.93056047598322	0.00338351127735584	0.0374874735205548	1.89455616736957	tyrosine 3-monooxygenase/tryptophan 5-monooxygenase activation protein theta
ENSMUSG00000037887	Dusp8	76.0247259911717	0.871477136435841	0.297455500751803	2.92977313995952	0.00339209549369114	0.0375369511232554	1.82953515338592	dual specificity phosphatase 8
ENSMUSG00000021190	Lgmn	11292.7400804312	0.977993639151003	0.333843355690711	2.92949858812546	0.00339509355424391	0.0375453452749994	1.96972420124899	legumain
ENSMUSG00000040596	Pogk	343.646998097329	-0.899293700774833	0.307008721169584	-2.9292122300268	0.00339822310741559	0.0375551815397642	0.536149149199567	pogo transposable element with KRAB domain
ENSMUSG00000043687	1190005I06Rik	214.557992753816	-0.675649958468285	0.230697135209279	-2.92873146368013	0.00340348321808766	0.0375885350139918	0.626050109627277	RIKEN cDNA 1190005I06 gene
ENSMUSG00000070369	Itgad	90.7757028485739	1.5897885246119	0.542875385785758	2.92845939646138	0.0034064632149206	0.0375966792614509	3.01005223828242	integrin, alpha D
ENSMUSG00000024236	Svil	231.109369733503	-0.827398017605955	0.282596022746586	-2.92784735455358	0.0034131756945646	0.0376212297957761	0.563544711214913	supervillin
ENSMUSG00000030327	Necap1	310.813126837162	0.795227170981449	0.271596410023863	2.92797379358431	0.00341178800704195	0.0376212297957761	1.73535060617449	NECAP endocytosis associated 1
ENSMUSG00000117251	NA	9.82639893860103	2.41353721608144	0.824477109273924	2.9273550337946	0.00341858388634776	0.0376560833473195	5.32778999177626	NA
ENSMUSG00000005505	Kbtbd4	342.176000994293	0.889354326191074	0.303952461631726	2.92596520329759	0.0034338934331161	0.0377727029544216	1.85234692596906	kelch repeat and BTB (POZ) domain containing 4
ENSMUSG00000055723	Rras2	884.128785931298	1.14328501839822	0.390725706076542	2.9260552879371	0.00343289922593402	0.0377727029544216	2.20883402780979	related RAS viral (r-ras) oncogene 2
ENSMUSG00000057329	Bcl2	847.359968029631	-0.801820845967197	0.274062800051202	-2.92568289391116	0.00343701080117608	0.0377727029544216	0.573624740475351	B cell leukemia/lymphoma 2
ENSMUSG00000091908	NA	25.199206856592	-1.57485389858859	0.53830544399584	-2.92557676344207	0.00343818340044422	0.0377727029544216	0.335677117922194	NA
ENSMUSG00000039738	Slx4	127.798769902308	-0.857199575685586	0.293024066744653	-2.92535553549793	0.00344062884311588	0.0377748150326377	0.552023054011457	SLX4 structure-specific endonuclease subunit homolog (S. cerevisiae)
ENSMUSG00000024063	Lbh	220.304591698526	-0.921005214834716	0.314937311533811	-2.92440806822547	0.00345112001937852	0.0378652009979587	0.528140903629028	limb-bud and heart
ENSMUSG00000024588	Fech	1623.3823010428	0.780838809340419	0.267045791584508	2.92398844672794	0.00345577572781223	0.0378914846806881	1.71812953453083	ferrochelatase
ENSMUSG00000048960	Prex2	2475.49825891236	-0.877424663058478	0.300182450275932	-2.92297122050918	0.0034670856070498	0.0379906471909738	0.544338255939942	phosphatidylinositol-3,4,5-trisphosphate-dependent Rac exchange factor 2
ENSMUSG00000022518	4930562C15Rik	23.2463915103185	-2.15451715611863	0.73723095510697	-2.92244532217997	0.00347294593061612	0.0380170747035347	0.224608252954225	RIKEN cDNA 4930562C15 gene
ENSMUSG00000025139	Tollip	2120.87201662932	0.678788281253497	0.232281700291784	2.92226327085099	0.00347497671073705	0.0380170747035347	1.60079468384905	toll interacting protein
ENSMUSG00000031483	Erlin2	1114.31896914313	0.656644063550894	0.224766656335452	2.92144784398487	0.00348408605423885	0.0380170747035347	1.5764113736772	ER lipid raft associated 2
ENSMUSG00000038095	Sbno1	1117.53980536329	-0.665943377070401	0.227939924055633	-2.9215740938295	0.00348267426435695	0.0380170747035347	0.630276432410608	strawberry notch 1
ENSMUSG00000040836	Gpr161	114.811288086064	-1.12604610047519	0.38545626500975	-2.92133298299538	0.00348537094061037	0.0380170747035347	0.458169681559888	G protein-coupled receptor 161
ENSMUSG00000075595	Zfp652	402.703894433658	-0.908697783058639	0.311026034549572	-2.92161324814695	0.00348223652667397	0.0380170747035347	0.532665673252707	zinc finger protein 652
ENSMUSG00000112112	NA	30.4613761956233	1.73730300159312	0.594673829719175	2.92143846722417	0.0034841909307142	0.0380170747035347	3.33411300119029	NA
ENSMUSG00000002733	Plekha3	634.535264396816	0.685985576372271	0.234940240219688	2.91983006287394	0.00350222305921713	0.0381017323736373	1.60880065750209	pleckstrin homology domain-containing, family A (phosphoinositide binding specific) member 3
ENSMUSG00000021221	Dpf3	676.678747931861	-0.791850005217411	0.271181150526919	-2.92000385601582	0.00350027054695285	0.0381017323736373	0.577602941643828	double PHD fingers 3
ENSMUSG00000027273	Snap25	868.458747077514	0.960926321224998	0.329073810036441	2.92009358362061	0.00349926287280206	0.0381017323736373	1.94655933453499	synaptosomal-associated protein 25
ENSMUSG00000038369	Ncoa6	533.861306040494	-0.746774298014795	0.255755681822707	-2.91987373532709	0.00350173231948442	0.0381017323736373	0.595934510787268	nuclear receptor coactivator 6
ENSMUSG00000037031	Tspan15	6176.43296874173	0.971826867953317	0.332867744084232	2.91955854907767	0.00350527541659655	0.0381102090526856	1.96132262339043	tetraspanin 15
ENSMUSG00000033632	AW554918	207.710598306986	-0.757279772555439	0.259432352279703	-2.91898741965301	0.00351170395509407	0.0381553576196708	0.591610772485455	expressed sequence AW554918
ENSMUSG00000038482	Tfdp1	1181.96494958528	0.830581173649691	0.284570340565077	2.9187201027359	0.00351471651426407	0.0381633564518375	1.77840162736764	transcription factor Dp 1
ENSMUSG00000071253	Slc25a16	677.779511675107	0.71966347230173	0.246657049696395	2.91766837066911	0.0035265919716239	0.03826751741377	1.64679785235075	solute carrier family 25 (mitochondrial carrier, Graves disease autoantigen), member 16
ENSMUSG00000003435	Supt5	522.663277737996	0.704734345143895	0.241602184025098	2.91692042432317	0.00353505948399699	0.0383345874833179	1.6298445210011	suppressor of Ty 5, DSIF elongation factor subunit
ENSMUSG00000047810	Ccdc88b	142.485768400455	-1.49424095593565	0.512306453112441	-2.91669360566826	0.00353763095446867	0.0383376748233143	0.354967548740377	coiled-coil domain containing 88B
ENSMUSG00000002524	Puf60	7744.44267296504	0.685021930673303	0.234935749558512	2.91578413230249	0.00354795886559671	0.0384142067008692	1.60772642064628	poly-U binding splicing factor 60
ENSMUSG00000026235	Epha4	991.198446575031	-0.702669060278348	0.240997595017803	-2.91566835024408	0.00354927564447637	0.0384142067008692	0.614434419129835	Eph receptor A4
ENSMUSG00000051354	Samd3	86.3545948365859	1.39377400825316	0.478062022364605	2.91546691234587	0.00355156763918479	0.0384142138522148	2.62765161214725	sterile alpha motif domain containing 3
ENSMUSG00000050556	Kcnb1	205.671592789701	-1.17425980675639	0.403105634142426	-2.91303248403991	0.00357937364605709	0.0386900059162779	0.443111045060339	potassium voltage gated channel, Shab-related subfamily, member 1
ENSMUSG00000027200	Sema6d	2460.59797509105	-0.79282420179939	0.272215665488187	-2.91248558519787	0.00358564749477395	0.0387079074371444	0.577213040206691	sema domain, transmembrane domain (TM), and cytoplasmic domain, (semaphorin) 6D
ENSMUSG00000052997	Uba2	2132.5915503625	0.632949193362155	0.217313004391491	2.91261535467934	0.00358415791628053	0.0387079074371444	1.5507318004204	ubiquitin-like modifier activating enzyme 2
ENSMUSG00000074228	NA	10.254524095061	2.5587579235812	0.878828212087151	2.9115564206847	0.00359632951061713	0.0387982395402163	5.89200201427094	NA
ENSMUSG00000006273	Atp6v1b2	3251.57941671116	0.706354496830354	0.242660179264683	2.91087931679097	0.0036041319683154	0.0388574099349246	1.63167587033597	ATPase, H+ transporting, lysosomal V1 subunit B2
ENSMUSG00000021096	Ppm1a	877.955055536039	-0.704871710070507	0.242238332650151	-2.90982728604109	0.00361628536198442	0.0389633830936175	0.613497040691317	protein phosphatase 1A, magnesium dependent, alpha isoform
ENSMUSG00000055639	Dach1	274.1750900854	-0.807255668528478	0.277499341083856	-2.90903634356572	0.00362544711319518	0.0390370076125351	0.571467885525979	dachshund family transcription factor 1
ENSMUSG00000035401	Emsy	637.418476503536	-0.78858984482438	0.271102872424715	-2.9088214291915	0.0036279401827846	0.0390387786677688	0.578909667906949	EMSY, BRCA2-interacting transcriptional repressor
ENSMUSG00000019988	Nedd1	457.487150559757	0.688673409907262	0.236788474431751	2.90839075491301	0.00363294082364187	0.0390675130906709	1.6118007502859	neural precursor cell expressed, developmentally down-regulated gene 1
ENSMUSG00000018474	Chd3	714.439378650603	-0.921836602138062	0.317007515244007	-2.90793295997574	0.00363826323980662	0.0390847573534226	0.527836637560598	chromodomain helicase DNA binding protein 3
ENSMUSG00000120371	NA	25.0128147509718	-1.83921636371546	0.632500024938481	-2.9078518437914	0.00363920705211409	0.0390847573534226	0.279473546419834	NA
ENSMUSG00000090185	NA	35.4140175355923	-1.72065331330496	0.592054644791848	-2.90624071349005	0.00365799924820885	0.0392614323919471	0.303411292524301	NA
ENSMUSG00000030905	Crym	62.1572402767024	-0.998187441935694	0.343620899176418	-2.90490899805025	0.00367359891837066	0.0394036377904569	0.500628579537338	crystallin, mu
ENSMUSG00000022680	Pdxdc1	1311.40666778394	0.611164849271252	0.210431092196544	2.90434670509821	0.00368020374208778	0.039429271124673	1.52749202657178	pyridoxal-dependent decarboxylase domain containing 1
ENSMUSG00000027184	Caprin1	466.281168233876	0.847655063666108	0.291893589059382	2.90398657400339	0.00368443959570304	0.039429271124673	1.79957354514342	cell cycle associated protein 1
ENSMUSG00000030213	Atf7ip	753.477773069436	-0.836331676915386	0.287999625910613	-2.90393320571521	0.00368506768925381	0.039429271124673	0.560065832645484	activating transcription factor 7 interacting protein
ENSMUSG00000069805	Fbp1	30.7476346999468	1.7721584655613	0.610267307892312	2.90390529304581	0.0036853962333649	0.039429271124673	3.41564601137229	fructose bisphosphatase 1
ENSMUSG00000041153	Osgin2	830.991365612418	0.608807506701645	0.209704110070755	2.90317393634408	0.00369401411212348	0.0394962669577489	1.52499816499087	oxidative stress induced growth inhibitor family member 2
ENSMUSG00000057914	Cacnb2	144.634733363084	-0.935085981589336	0.32212950985251	-2.90282620185115	0.0036981180346142	0.0395023071569929	0.523011298594302	calcium channel, voltage-dependent, beta 2 subunit
ENSMUSG00000124533	NA	12.9840246958975	-2.13172822583952	0.734388162288107	-2.90272683480868	0.00369929151425463	0.0395023071569929	0.228184353340159	NA
ENSMUSG00000001098	Kctd10	278.80034535586	0.89470892813193	0.308292174380695	2.9021460889471	0.00370615663268024	0.0395252645972546	1.85923473628053	potassium channel tetramerisation domain containing 10
ENSMUSG00000027570	Col9a3	3325.54900665089	0.61302691851497	0.211218418710902	2.90233646410368	0.00370390489306747	0.0395252645972546	1.52946481512471	collagen, type IX, alpha 3
ENSMUSG00000041757	Plekha6	114.299891745915	-0.882604556962878	0.304193737636047	-2.90145538110608	0.00371433671300542	0.0395873204027564	0.542387352544408	pleckstrin homology domain containing, family A member 6
ENSMUSG00000036611	Eepd1	1159.17882132806	0.629695225990259	0.217177499981688	2.89944964852875	0.00373818380170453	0.039790889800366	1.54723809994467	endonuclease/exonuclease/phosphatase family domain containing 1
ENSMUSG00000070372	Capza1	1803.12563982877	0.701664679392382	0.241994800862282	2.89950311697686	0.00373754628912778	0.039790889800366	1.626380338386	capping actin protein of muscle Z-line subunit alpha 1
ENSMUSG00000042761	Mrap2	101.964367094073	1.47513180453661	0.508976979193394	2.89822892751326	0.00375276556206902	0.0398478913111844	2.78009041698468	melanocortin 2 receptor accessory protein 2
ENSMUSG00000046230	Vps13a	189.454390835	-0.873486008767023	0.301337668424609	-2.89869505307319	0.00374719150705085	0.0398478913111844	0.545826366309505	vacuolar protein sorting 13A
ENSMUSG00000059842	Zfp341	68.2975092052117	-1.18024587588566	0.407231870065907	-2.89821588790347	0.00375292160154026	0.0398478913111844	0.441276285823454	zinc finger protein 341
ENSMUSG00000107881	NA	51.8998602115196	-1.06807342326532	0.368529227354528	-2.89820547187652	0.00375304624994692	0.0398478913111844	0.476955500898087	NA
ENSMUSG00000041592	Sdk2	100.754894813159	-1.09945967615456	0.379478339512886	-2.89729231335277	0.0037639886381916	0.0399387781767609	0.466691250091964	sidekick cell adhesion molecule 2
ENSMUSG00000027522	Stx16	556.84756549934	-0.892523179523704	0.308128556630193	-2.89659351695496	0.00377238189895995	0.0400025189981426	0.538671193154449	syntaxin 16
ENSMUSG00000054556	Gm4876	271.324003608123	-0.759392317149081	0.262197546082191	-2.89626019959407	0.00377639137063473	0.04001972271093	0.590745108222928	predicted gene 4876
ENSMUSG00000029686	Cul1	2451.08991169367	0.634163597510118	0.218992045187731	2.89582937574962	0.00378157948490131	0.0400493872800824	1.55203769522714	cullin 1
ENSMUSG00000026749	Nek6	2189.92137157002	0.803832519431102	0.277602441782873	2.89562481608076	0.00378404512306861	0.0400501998031852	1.7457325107138	NIMA (never in mitosis gene a)-related expressed kinase 6
ENSMUSG00000060402	Chst8	112.245111659197	1.27364893571001	0.440346052915955	2.89238186030272	0.00382332941287701	0.0404404527488222	2.41772295325503	carbohydrate sulfotransferase 8
ENSMUSG00000007817	Zmiz1	1957.0168404611	-0.821252049332283	0.283991491226913	-2.89181920833005	0.00383018282922877	0.04047518972622	0.565950566731272	zinc finger, MIZ-type containing 1
ENSMUSG00000028402	Mpdz	352.482030726135	-0.855064888257679	0.29569463586687	-2.89171592765265	0.00383144205759088	0.04047518972622	0.552840460933139	multiple PDZ domain crumbs cell polarity complex component
ENSMUSG00000001751	Naglu	621.707788795478	0.690038367218927	0.238683806746938	2.89101458797552	0.00384000295139982	0.0405145685841523	1.61332642288576	alpha-N-acetylglucosaminidase (Sanfilippo disease IIIB)
ENSMUSG00000060098	Prmt7	927.208043584849	0.633998617656236	0.219291943118443	2.89111678541607	0.00383875439889768	0.0405145685841523	1.55186022160669	protein arginine N-methyltransferase 7
ENSMUSG00000014837	Matcap1	111.613000075561	0.890889541964371	0.308199532790237	2.89062586792017	0.00384475533988667	0.0405327491445122	1.854319113948	microtubule associated tyrosine carboxypeptidase 1
ENSMUSG00000039976	Tbc1d16	513.150289961009	-0.998775067093004	0.345539728007907	-2.8904782464555	0.00384656152036498	0.0405327491445122	0.500424709671655	TBC1 domain family, member 16
ENSMUSG00000038181	Chpf2	223.595203256592	0.841733238684861	0.29131720267536	2.88940450805742	0.0038597221541767	0.0406458805997314	1.7922019816546	chondroitin polymerizing factor 2
ENSMUSG00000029765	Plxna4	418.926072955622	-0.950773704884284	0.329081621906703	-2.88917290298829	0.00386256625705397	0.0406502971120589	0.51735493452858	plexin A4
ENSMUSG00000005802	Slc30a4	361.049080733328	-0.733505257008862	0.254011685711851	-2.88768311959059	0.00388090630637192	0.0407698216071437	0.601440841021011	solute carrier family 30 (zinc transporter), member 4
ENSMUSG00000007415	Gatad1	308.616106909617	-0.887691341396979	0.30736997375327	-2.88802230926284	0.00387672375478197	0.0407698216071437	0.540478321739732	GATA zinc finger domain containing 1
ENSMUSG00000047368	Abhd17b	2458.19254585109	0.704219259178558	0.243872131903579	2.88765778066429	0.00388121892543999	0.0407698216071437	1.62926272085124	abhydrolase domain containing 17B
ENSMUSG00000028865	Cd164l2	76.7759198468055	-0.999863774584089	0.346480531211491	-2.88577188186592	0.00390455051641042	0.0409635919276734	0.500047214360535	CD164 sialomucin-like 2
ENSMUSG00000034218	Atm	139.709605013124	-0.908334757892588	0.314784683219838	-2.88557482721683	0.00390699573470622	0.0409635919276734	0.53279972471196	ataxia telangiectasia mutated
ENSMUSG00000056124	B4galt6	514.818006741378	-0.924077020657218	0.320235482336549	-2.88561721491583	0.00390646963543123	0.0409635919276734	0.527017575190754	UDP-Gal:betaGlcNAc beta 1,4-galactosyltransferase, polypeptide 6
ENSMUSG00000001143	Lman2l	1443.05166275598	0.58347235468612	0.202243958871329	2.88499274807676	0.00391422678215564	0.0409881399143281	1.4984514640875	lectin, mannose-binding 2-like
ENSMUSG00000050592	Fam78a	23.3888457544293	-1.685445560077	0.584175056648538	-2.88517207452599	0.00391199775267403	0.0409881399143281	0.310906878416117	family with sequence similarity 78, member A
ENSMUSG00000041313	Slc7a1	704.683382473746	-0.75217310415544	0.26089470433857	-2.88305240254829	0.00393841916999254	0.0412157287046972	0.593708591653468	solute carrier family 7 (cationic amino acid transporter, y+ system), member 1
ENSMUSG00000024403	Atp6v1g2	730.176200178575	0.859823877970931	0.298261782630778	2.8827826025412	0.00394179379083941	0.0412253106072506	1.81481674702626	ATPase, H+ transporting, lysosomal V1 subunit G2
ENSMUSG00000031144	Syp	272.14530682755	0.827554463965584	0.287206819329748	2.88138863101106	0.00395927126141199	0.0412811174837484	1.77467453128409	synaptophysin
ENSMUSG00000037896	Rcor1	755.8205825762	-0.672408321663666	0.233367388712348	-2.88132941527869	0.00396001525786944	0.0412811174837484	0.627458382837946	REST corepressor 1
ENSMUSG00000042719	Naa25	339.80922132423	0.871059343843591	0.302280237417427	2.88162848913183	0.00395625894167386	0.0412811174837484	1.82900541179377	N(alpha)-acetyltransferase 25, NatB auxiliary subunit
ENSMUSG00000043311	D17H6S53E	37.2105418092472	-1.5429510300012	0.535459866034159	-2.88154374935501	0.0039573229300644	0.0412811174837484	0.3431827564113	DNA segment, Chr 17, human D6S53E
ENSMUSG00000111229	NA	99.1879542896951	-1.10243265639388	0.382632457379434	-2.88117914497948	0.00396190384917096	0.0412811174837484	0.46573052365688	NA
ENSMUSG00000116913	NA	55.2419419718167	1.74574057349949	0.605806210329967	2.88168154061779	0.00395559296210678	0.0412811174837484	3.35366962416085	NA
ENSMUSG00000024098	Twsg1	1288.34316733242	0.762996607085585	0.264839440912711	2.88097801617496	0.0039644329081469	0.0412818122391818	1.69701181239328	twisted gastrulation BMP signaling modulator 1
ENSMUSG00000034422	Parp14	112.616764899157	-1.07236743968043	0.372398848353267	-2.87962071961929	0.00398153835866925	0.0414341965134016	0.475538008071304	poly (ADP-ribose) polymerase family, member 14
ENSMUSG00000111731	Gm48727	14.0123106895193	-2.014839622879	0.699775762726153	-2.87926465905261	0.00398603672562777	0.0414552764920282	0.247441669415583	predicted gene, 48727
ENSMUSG00000025777	Gdap1	257.984953901363	0.783809150077927	0.272273711814349	2.87875441538172	0.00399249104235114	0.0414709493959212	1.72167060682605	ganglioside-induced differentiation-associated-protein 1
ENSMUSG00000032719	Sbspon	25.8497084347585	-1.34478310643521	0.467124871651904	-2.87885143362121	0.00399126308204166	0.0414709493959212	0.393713174344559	somatomedin B and thrombospondin, type 1 domain containing
ENSMUSG00000001988	Npas1	139.695631998087	1.3079872363549	0.454528201726752	2.87768114582519	0.00400609832487886	0.0415288665478027	2.47595867656208	neuronal PAS domain protein 1
ENSMUSG00000025871	4833439L19Rik	7396.77396966327	0.776432597881409	0.269770932997087	2.87811807319431	0.00400055373529801	0.0415288665478027	1.71289010904943	RIKEN cDNA 4833439L19 gene
ENSMUSG00000035407	Kank4	28.7592931617361	-1.4235087927005	0.494697581240787	-2.87753335912842	0.00400797531013091	0.0415288665478027	0.372804507182249	KN motif and ankyrin repeat domains 4
ENSMUSG00000037415	Ranbp10	548.885252326195	-0.75042649064821	0.260781985343399	-2.87760095721353	0.00400711667230623	0.0415288665478027	0.594427806306885	RAN binding protein 10
ENSMUSG00000038705	Gmeb2	236.852850390985	-0.996098409476201	0.346236072508171	-2.87693423235875	0.004015592784063	0.0415820957534381	0.501354018298014	glucocorticoid modulatory element binding protein 2
ENSMUSG00000028249	Sdcbp	9622.93821057553	0.902456159281401	0.313712272400827	2.87670020804396	0.00401857180595964	0.0415872569919218	1.86924562873963	syndecan binding protein
ENSMUSG00000054226	Tprkb	3294.30021341388	-0.749742280189798	0.260658340166391	-2.8763410359753	0.00402314780395309	0.0416089283980713	0.594709785636747	Tp53rk binding protein
ENSMUSG00000027429	Sec23b	1910.75398920596	0.729175796734918	0.253534470145372	2.87604204791886	0.00402696064048627	0.0416226850417708	1.65769179140601	SEC23 homolog B, COPII coat complex component
ENSMUSG00000009575	Cbx5	1896.98391090257	-0.663164705432842	0.230618208111024	-2.87559560394113	0.00403266001064679	0.0416302617478408	0.631491532509419	chromobox 5
ENSMUSG00000025221	Kcnip2	358.858332854783	0.817967722175692	0.284440056476448	2.87571213530335	0.00403117164817572	0.0416302617478408	1.76292087304566	Kv channel-interacting protein 2
ENSMUSG00000022636	Alcam	1999.73915850379	-0.854209709149348	0.297220244717062	-2.87399571305283	0.00405314464567209	0.0417965226084017	0.553168262547288	activated leukocyte cell adhesion molecule
ENSMUSG00000027878	Notch2	831.931815432262	-0.976678662234124	0.339838619049256	-2.87394841988975	0.00405375161116977	0.0417965226084017	0.50814824096952	notch 2
ENSMUSG00000044712	Slc38a6	141.216316795814	-0.846177694490362	0.294583957828143	-2.87245001638553	0.00407302505039861	0.0419676482688184	0.556256542825073	solute carrier family 38, member 6
ENSMUSG00000079477	Rab7	1043.87142610806	0.846195569061604	0.294608716565659	2.87226928967328	0.00407535528670662	0.0419676482688184	1.79775393689147	RAB7, member RAS oncogene family
ENSMUSG00000006390	Elovl1	4945.73119417293	1.05202077973703	0.366343122069945	2.87168153667744	0.00408294196724699	0.0420199644449943	2.07343206632925	ELOVL fatty acid elongase 1
ENSMUSG00000036591	Arhgap21	1038.19970024457	-0.879583407226091	0.306383376378516	-2.87085878360262	0.00409358354555887	0.0421036368964996	0.543524356756266	Rho GTPase activating protein 21
ENSMUSG00000028917	Plekhm2	424.532444933452	-0.762757239379127	0.265741014969366	-2.87030302592565	0.00410078601353378	0.0421518562335339	0.589368867978189	pleckstrin homology domain containing, family M (with RUN domain) member 2
ENSMUSG00000014039	Prdm15	162.776063483561	-0.910101523904317	0.317155232881158	-2.86957751141803	0.00411020578946726	0.0421969381876415	0.532147642143028	PR domain containing 15
ENSMUSG00000137350	NA	14.3016349444905	-2.49827148665309	0.870551999656882	-2.86975561211479	0.00410789158804155	0.0421969381876415	0.176988620887361	NA
ENSMUSG00000051251	Nhlh1	21.2060218348215	-1.92690137002943	0.671910312478909	-2.8677954992541	0.00413342608967347	0.0423918561590068	0.262993423754432	nescient helix loop helix 1
ENSMUSG00000078622	Ccdc47	922.552934886886	1.04054406906614	0.362845580942269	2.86773251134536	0.00413424901998068	0.0423918561590068	2.05700324399595	coiled-coil domain containing 47
ENSMUSG00000038298	Pdzk1	54.170042688326	-1.56113047506928	0.544422132592602	-2.86750001811093	0.00413728780651124	0.0423970843986314	0.338885432048863	PDZ domain containing 1
ENSMUSG00000053475	Tnfaip6	529.260238745237	0.899309496109231	0.31369252080407	2.86685029596524	0.00414579070315548	0.0424582658145398	1.86517305873633	tumor necrosis factor alpha induced protein 6
ENSMUSG00000022982	Sod1	1427.56998964518	-0.662126183704363	0.230998044884867	-2.86637137571609	0.00415206846776575	0.0424965982064058	0.631946274336743	superoxide dismutase 1, soluble
ENSMUSG00000009731	Kcnd1	270.426111474022	-0.728864836793625	0.254305308905076	-2.86610153728913	0.00415560935142831	0.0424992479971864	0.603378486533284	potassium voltage-gated channel, Shal-related family, member 1
ENSMUSG00000027287	Snap23	1440.407454612	0.751078862737988	0.262138913533354	2.86519407826271	0.00416753735206528	0.0424992479971864	1.68305096348648	synaptosomal-associated protein 23
ENSMUSG00000031398	Plxna3	246.553435989694	-0.956334246870632	0.333694074552802	-2.86590119453652	0.0041582400683622	0.0424992479971864	0.515364744687778	plexin A3
ENSMUSG00000032410	Xrn1	301.14295514979	-0.766448084909414	0.267468769048287	-2.86556104339436	0.00416271008134754	0.0424992479971864	0.587863013125447	5'-3' exoribonuclease 1
ENSMUSG00000037364	Srrt	814.376497956761	-0.603259851315821	0.210537421894143	-2.86533313597397	0.00416570750952443	0.0424992479971864	0.65826488683513	serrate RNA effector molecule homolog (Arabidopsis)
ENSMUSG00000133452	NA	27.7956967314185	-2.17967996839986	0.76068764382644	-2.86540735358281	0.00416473118791887	0.0424992479971864	0.220724706783617	NA
ENSMUSG00000037370	Enpp1	141.709920543225	0.95961388132981	0.334994122407454	2.86456930776424	0.00417576762836973	0.0425572913614702	1.94478932745341	ectonucleotide pyrophosphatase/phosphodiesterase 1
ENSMUSG00000017764	Zswim1	501.352339126082	0.752447620119397	0.262733995507006	2.86391419834108	0.00418441340236537	0.0426194961668623	1.68464851634588	zinc finger SWIM-type containing 1
ENSMUSG00000001440	Kpnb1	593.227807326557	-0.720554782379911	0.25168119097756	-2.86296635668796	0.00419695124223458	0.042699137964204	0.606864030281826	karyopherin subunit beta 1
ENSMUSG00000028936	Rpl22	782.707527528373	-0.740237958812452	0.258558848435691	-2.86293802471264	0.00419732653534197	0.042699137964204	0.598640604097348	ribosomal protein L22
ENSMUSG00000018654	Ikzf1	390.747220603037	-1.3061238702779	0.456321187932426	-2.86229065145079	0.0042059101180253	0.0427087117678341	0.404405950260273	IKAROS family zinc finger 1
ENSMUSG00000024658	NA	145.27216057371	-0.995945602112572	0.347940787284377	-2.86239969129739	0.00420446323429606	0.0427087117678341	0.501407123521899	NA
ENSMUSG00000034252	Senp6	891.542434857119	-0.659057160129786	0.230236444934012	-2.86252317837291	0.00420282519099919	0.0427087117678341	0.633292035091684	SUMO/sentrin specific peptidase 6
ENSMUSG00000018865	Sult4a1	87.7917027709431	1.08045887622536	0.377631374688642	2.86114700378432	0.00422111276955888	0.0428371401825996	2.11470859690902	sulfotransferase family 4A, member 1
ENSMUSG00000032262	Elovl4	225.637668256066	1.25369101831464	0.43821402437638	2.86091030541244	0.00422426544935789	0.0428432003983576	2.38450700062085	ELOVL fatty acid elongase 4
ENSMUSG00000106896	NA	10.0552217622664	-2.88226993120063	1.00760506241516	-2.86051553203992	0.00422952834486596	0.0428534049611736	0.135628292779389	NA
ENSMUSG00000117289	NA	21.488986674808	-1.51087465093365	0.52819448347612	-2.86045140227587	0.00423038384794168	0.0428534049611736	0.350898418117879	NA
ENSMUSG00000030243	Recql	207.411528701907	0.706957027322018	0.247202710717413	2.85982716480066	0.00423871949603249	0.0429119156708845	1.6323574695405	RecQ protein-like
ENSMUSG00000136172	NA	27.5664356822496	-2.05551715585048	0.719276473752369	-2.8577566914251	0.00426647396381425	0.0431668292114338	0.240562362101872	NA
ENSMUSG00000021156	Zmynd11	609.901624469149	0.602459464232491	0.210929330767387	2.85621474282723	0.00428725057479283	0.0431686221539951	1.51830271947269	zinc finger, MYND domain containing 11
ENSMUSG00000021709	Erbin	840.179687370809	-0.690064359228878	0.241491097863377	-2.85751468826101	0.00426972872400135	0.0431686221539951	0.619826198646896	Erbb2 interacting protein
ENSMUSG00000026313	Hdac4	836.398832433274	-0.868420926333517	0.303954512611601	-2.85707528693019	0.00427564409709084	0.0431686221539951	0.547746047384108	histone deacetylase 4
ENSMUSG00000027365	Trpm7	995.070361188773	-0.66264048003511	0.231911658582904	-2.85729697283946	0.00427265875623892	0.0431686221539951	0.631721036349549	transient receptor potential cation channel, subfamily M, member 7
ENSMUSG00000038312	Edem2	785.090142046737	0.797443562725094	0.279191482058794	2.85626035882127	0.00428663461859396	0.0431686221539951	1.73801864938818	ER degradation enhancer, mannosidase alpha-like 2
ENSMUSG00000039904	Gpr37	2788.26203325163	0.876655479353614	0.306873856106555	2.85672911494036	0.00428030961721115	0.0431686221539951	1.8361138018143	G protein-coupled receptor 37
ENSMUSG00000043241	Upf2	278.980057729669	-0.886331010004926	0.31029865329265	-2.856380459921	0.00428501326817011	0.0431686221539951	0.540988184422799	UPF2 regulator of nonsense transcripts homolog (yeast)
ENSMUSG00000072494	Ppp1r3e	84.5833592276038	-1.32721731597345	0.464663915587739	-2.85629520918296	0.00428616408561385	0.0431686221539951	0.39853620146177	protein phosphatase 1, regulatory subunit 3E
ENSMUSG00000056724	Nbeal2	122.582596175719	-1.06516216053946	0.372959319416975	-2.85597411053991	0.00429050117925403	0.0431754215307285	0.477918937153588	neurobeachin-like 2
ENSMUSG00000003779	Kif20a	219.412329270906	1.18045102232269	0.41336391415438	2.85571860992641	0.00429395508006088	0.0431842572988726	2.2664762166372	kinesin family member 20A
ENSMUSG00000024935	Slc1a1	290.56215145012	1.13510913813368	0.397562151828527	2.855174047411	0.0043013249835874	0.0432324420562606	2.19635177264294	solute carrier family 1 (neuronal/epithelial high affinity glutamate transporter, system Xag), member 1
ENSMUSG00000121716	NA	159.84615832337	0.838122767133792	0.293620749572685	2.85443984579951	0.0043112795474205	0.0433065318229507	1.78772244572085	NA
ENSMUSG00000017466	Timp2	5122.0175118738	0.662450496500869	0.232175780497587	2.85322825266761	0.00432775243915388	0.0434459698457574	1.58276876118769	tissue inhibitor of metalloproteinase 2
ENSMUSG00000103649	NA	107.807423420959	-1.16015562624726	0.406660463915783	-2.85288521799237	0.00433242671312742	0.0434668664545669	0.447464264042582	NA
ENSMUSG00000125275	NA	10.4996122171596	-2.96545565455061	1.03956809891206	-2.85258431617328	0.00433653064241562	0.0434820192703935	0.128029160317582	NA
ENSMUSG00000058441	Panx2	50.2220883453298	-1.24498870910236	0.436509100447425	-2.85214834656651	0.00434248298224784	0.0435156767467932	0.421911200036248	pannexin 2
ENSMUSG00000028186	Uox	8.67042066504372	3.15738265418077	1.10716434108324	2.85177415585079	0.00434759775413875	0.0435409058232593	8.92209589406607	urate oxidase
ENSMUSG00000025348	Itga7	551.953930395353	-0.763157836725924	0.267653264108009	-2.85129284437929	0.00435418477828565	0.0435808404823635	0.589205238921523	integrin alpha 7
ENSMUSG00000021693	Kif2a	412.96367768549	-0.733055197267882	0.257126037006129	-2.85095669735854	0.00435879050781083	0.0435863888920378	0.601628494355127	kinesin family member 2A
ENSMUSG00000038546	Ranbp9	813.167988750586	0.738368468417712	0.258997326148168	2.8508729391102	0.00435993881132999	0.0435863888920378	1.66828811877442	RAN binding protein 9
ENSMUSG00000024101	Washc1	143.309282533033	-1.18093699814829	0.414294714633915	-2.85047565521516	0.00436538920503747	0.0436148689049184	0.441064943288222	WASH complex subunit 1
ENSMUSG00000026547	Tagln2	1432.47027720738	0.6945034556403	0.2436709557735	2.85016921050641	0.00436959758191298	0.0436309133179101	1.61832734404007	transgelin 2
ENSMUSG00000017765	Slc12a4	1642.62594943275	0.865814603898659	0.303849716722175	2.84948300508148	0.00437903451838199	0.043674991563419	1.82236835952751	solute carrier family 12, member 4
ENSMUSG00000036957	Lrfn3	94.5521312100766	-1.36259485591984	0.478224242465967	-2.84928018055633	0.00438182736711427	0.043674991563419	0.388882210251888	leucine rich repeat and fibronectin type III domain containing 3
ENSMUSG00000054162	Spock3	77.3279296487249	1.40196774083458	0.492011252214585	2.84946276030112	0.00437931321201028	0.043674991563419	2.64261772079991	sparc/osteonectin, cwcv and kazal-like domains proteoglycan 3
ENSMUSG00000138818	NA	148.853783330827	-1.15554820095199	0.405648445260775	-2.84864447146873	0.00439059140416148	0.0437363427752628	0.448895580916945	NA
ENSMUSG00000023147	Get1	1622.07681127701	0.688794716438851	0.241864443771354	2.84785438363153	0.00440150588644462	0.0438190298018076	1.61193628147814	guided entry of tail-anchored proteins factor 1
ENSMUSG00000027808	Serp1	4856.39858108316	1.03991392385724	0.365253354619079	2.84710300591698	0.00441190842460333	0.0438965250673441	2.05610497536555	stress-associated endoplasmic reticulum protein 1
ENSMUSG00000051048	P4ha3	576.022372752675	0.671825415602475	0.235985841909638	2.8468886530054	0.00441488014133735	0.0439000388905816	1.59308739712601	procollagen-proline, 2-oxoglutarate 4-dioxygenase (proline 4-hydroxylase), alpha polypeptide III
ENSMUSG00000025786	Zdhhc3	1051.30199307879	0.624019229823867	0.219279149036643	2.84577549924544	0.00443034172325309	0.0440015870795842	1.54116275888966	zinc finger, DHHC domain containing 3
ENSMUSG00000120487	NA	12.266830182474	2.09416016017441	0.735856432348491	2.84588143571822	0.00442886816741319	0.0440015870795842	4.26977533313678	NA
ENSMUSG00000131017	NA	10.1472787635064	-2.34462392306109	0.824077533539369	-2.84514967055473	0.0044390559485222	0.0440359603414052	0.196878309035683	NA
ENSMUSG00000133686	NA	29.1046940172033	-1.56043645114653	0.548448782623999	-2.84518172085417	0.00443860929349967	0.0440359603414052	0.33904849573922	NA
ENSMUSG00000037217	Syn1	380.757972737571	0.823863460931341	0.289592591710974	2.84490516854655	0.00444246468496618	0.0440437140410751	1.77013999222539	synapsin I
ENSMUSG00000020941	Map3k14	84.2002080067553	-1.37071246158793	0.482022533760664	-2.84366884447051	0.00445973730537167	0.0440780769841674	0.386700232894332	mitogen-activated protein kinase kinase kinase 14
ENSMUSG00000022353	Mtss1	651.777505477632	-0.843804754209632	0.296711284225256	-2.84385798272854	0.00445709092779338	0.0440780769841674	0.557172224691868	MTSS I-BAR domain containing 1
ENSMUSG00000026566	Mpzl1	7595.85629989862	0.98040087233336	0.344773586774679	2.84360783407136	0.00446059125204856	0.0440780769841674	1.97301356133564	myelin protein zero-like 1
ENSMUSG00000031561	Tenm3	523.959394110959	-0.996937275625809	0.350598691678291	-2.8435282255434	0.00446170573469323	0.0440780769841674	0.50106258687614	teneurin transmembrane protein 3
ENSMUSG00000032556	Bfsp2	295.041128926872	1.32433131077455	0.46564574756406	2.84407474502354	0.00445405979120702	0.0440780769841674	2.50416792625636	beaded filament structural protein 2, phakinin
ENSMUSG00000051590	Map3k19	192.343096199041	-0.813943000992017	0.28621915742418	-2.84377540733845	0.00445824612797602	0.0440780769841674	0.568825087032979	mitogen-activated protein kinase kinase kinase 19
ENSMUSG00000026425	Srgap2	421.992006375908	-0.875387992433182	0.308022181908783	-2.84196413066257	0.00448365358145652	0.0442167366430109	0.545107247730931	SLIT-ROBO Rho GTPase activating protein 2
ENSMUSG00000060029	4930473A02Rik	73.26644286163	-0.969164471000816	0.340996717467127	-2.84215190750112	0.00448101348357025	0.0442167366430109	0.510801805298431	RIKEN cDNA 4930473A02 gene
ENSMUSG00000106423	NA	9.79441451389894	2.59372755535895	0.912633791185038	2.84202445757683	0.00448280524570823	0.0442167366430109	6.03656379616612	NA
ENSMUSG00000041417	Pik3r1	1704.12327403681	-0.798711852657964	0.281096582567395	-2.84141431163243	0.00449139201366197	0.0442670118218947	0.574862228932926	phosphoinositide-3-kinase regulatory subunit 1
ENSMUSG00000019087	Atp6ap1	8885.51350636137	0.760304348323769	0.267745582907098	2.83965225520668	0.00451627369203665	0.0442944961505763	1.69384791811503	ATPase, H+ transporting, lysosomal accessory protein 1
ENSMUSG00000021385	Ippk	388.292972743944	0.763913446550158	0.268974193747549	2.84009940101222	0.0045099478315228	0.0442944961505763	1.69809061411433	inositol 1,3,4,5,6-pentakisphosphate 2-kinase
ENSMUSG00000021716	Srek1ip1	633.660879176557	-0.722301736686768	0.254285379781042	-2.8405161842522	0.00450405874557475	0.0442944961505763	0.60612962551429	splicing regulatory glutamine/lysine-rich protein 1interacting protein 1
ENSMUSG00000025728	Pigq	344.137683556241	0.853994281350365	0.300717760302099	2.83985315829849	0.00451343048229986	0.0442944961505763	1.80749828880719	phosphatidylinositol glycan anchor biosynthesis, class Q
ENSMUSG00000031104	Rab33a	816.672202303638	1.22295146118745	0.430513892485355	2.8406782743464	0.00450177031861767	0.0442944961505763	2.33423766796072	RAB33A, member RAS oncogene family
ENSMUSG00000034674	Tdg	1143.87517116109	0.684002573550254	0.240859525324437	2.83984024559089	0.00451361317603878	0.0442944961505763	1.60659085942717	thymine DNA glycosylase
ENSMUSG00000038518	Jarid2	686.498701368658	-0.871231346137967	0.306669231072442	-2.84094802432972	0.00449796425860619	0.0442944961505763	0.546680057781105	jumonji and AT-rich interaction domain containing 2
ENSMUSG00000045007	Tubg2	144.417392088564	0.989671994120948	0.348501105101059	2.83979585612493	0.00451424126564041	0.0442944961505763	1.98573347043355	tubulin, gamma 2
ENSMUSG00000142143	NA	46.9910584286028	-1.49468054491619	0.526382486016626	-2.83953319994956	0.00451795934491413	0.0442944961505763	0.35485940665337	NA
ENSMUSG00000040720	Virma	411.057983764262	-0.863728687922741	0.304398922140574	-2.83748931122648	0.00454698692196023	0.0445530308279738	0.549530443327949	vir like m6A methyltransferase associated
ENSMUSG00000089922	NA	13.8408248434502	-1.98303970032148	0.698932990840994	-2.83723865707838	0.00455055835015191	0.0445619805726033	0.252956339266446	NA
ENSMUSG00000063704	Mapk15	30.2419969667131	2.09612248031167	0.738918410554245	2.83674415249638	0.00455761171665276	0.044604997331981	4.27558693343877	mitogen-activated protein kinase 15
ENSMUSG00000001151	Pcnt	272.98993372779	-0.754968919749889	0.26627825979234	-2.83526308283169	0.00457879623998296	0.0447212739590108	0.59255915094632	pericentrin (kendrin)
ENSMUSG00000028496	Mllt3	460.614700549289	-0.713058227747309	0.251485056603069	-2.83539005211258	0.00457697664224352	0.0447212739590108	0.610025633761347	myeloid/lymphoid or mixed-lineage leukemia; translocated to, 3
ENSMUSG00000030774	Pak1	1186.37782198553	1.07374079948078	0.378746986957091	2.83498175947845	0.00458283022138864	0.0447212739590108	2.10488410331768	p21 (RAC1) activated kinase 1
ENSMUSG00000075555	Gm10863	96.5087472998785	1.12026512931598	0.395091568063889	2.83545694180653	0.00457601830894538	0.0447212739590108	2.17386918819453	predicted gene 10863
ENSMUSG00000087026	A230103J11Rik	17.1950846629661	-1.89569493935542	0.668647816877111	-2.8351172194193	0.0045808874183296	0.0447212739590108	0.268744113666619	RIKEN cDNA A230103J11 gene
ENSMUSG00000016262	Sertad4	99.6650885116523	1.09643543965205	0.386962084480086	2.83344411152115	0.00460493595657946	0.0449108500942726	2.13825726189864	SERTA domain containing 4
ENSMUSG00000054885	NA	197.402645718168	-0.830696719789055	0.293304046035234	-2.83220341150448	0.00462284301382936	0.0450330988534859	0.562257646045059	NA
ENSMUSG00000084901	Gm13266	17.4144030844215	-1.60822634859759	0.567815223472496	-2.83230579617507	0.00462136290949705	0.0450330988534859	0.328001348530609	predicted gene 13266
ENSMUSG00000024773	Atg2a	399.357579802053	-0.798378052128783	0.281954689356103	-2.83158281194765	0.00463182378270716	0.0450682099344663	0.574995251859803	autophagy related 2A
ENSMUSG00000141284	NA	122.105496502556	-1.10149271562904	0.38898618725806	-2.83170136038349	0.00463010703468281	0.0450682099344663	0.466034054012909	NA
ENSMUSG00000026077	Npas2	316.738873095878	-0.89414012441606	0.315832680422087	-2.83105637839981	0.00463945424560856	0.0451162705496679	0.538067799026718	neuronal PAS domain protein 2
ENSMUSG00000005886	Ncoa2	525.981237184369	-0.864259637389095	0.305361535526086	-2.83028324409007	0.00465068118077465	0.0451992289830069	0.549328238978503	nuclear receptor coactivator 2
ENSMUSG00000026670	Uap1	776.027061809643	0.697206616783978	0.246382667116431	2.82977136721434	0.00465812784046052	0.0452453726797918	1.62136242792783	UDP-N-acetylglucosamine pyrophosphorylase 1
ENSMUSG00000028042	Zbtb7b	131.551724239337	-1.05886490062243	0.374405004758775	-2.82812699393441	0.00468212288445924	0.0454521077926804	0.480009578313105	zinc finger and BTB domain containing 7B
ENSMUSG00000052151	Plpp2	396.041698289103	1.32626041450928	0.469206146737483	2.82660494482249	0.00470443261579337	0.0455894871698127	2.50751862114382	phospholipid phosphatase 2
ENSMUSG00000084862	NA	51.840988330196	-1.06369708799342	0.376292103673739	-2.82678556793656	0.0047017800742899	0.0455894871698127	0.47840451555914	NA
ENSMUSG00000137776	NA	22.1049645020568	-1.42324929079969	0.503475343791967	-2.82685003019287	0.00470083374142584	0.0455894871698127	0.372871570682709	NA
ENSMUSG00000033763	Mtss2	831.325880648797	-0.809049085564093	0.286269451702731	-2.82618030234056	0.00471067404168441	0.0455972576840873	0.570757934038841	MTSS I-BAR domain containing 2
ENSMUSG00000048755	Mcat	960.486112489665	0.618973890179222	0.219007658487248	2.82626596007948	0.0047094144348556	0.0455972576840873	1.5357824749382	malonyl CoA:ACP acyltransferase (mitochondrial)
ENSMUSG00000021572	Cep72	116.153166150034	0.851081175666277	0.301163548363064	2.82597671694407	0.00471366901207058	0.0455999197849759	1.80385225069406	centrosomal protein 72
ENSMUSG00000037373	Ctbp1	2739.43180890567	0.653230643858224	0.231223196537812	2.82510861210848	0.0047264591663472	0.0456972825396833	1.57268598971343	C-terminal binding protein 1
ENSMUSG00000014959	Gorasp2	3000.45466078618	0.690309645509103	0.244448874638265	2.82394282457067	0.00474368462444449	0.0458373906217936	1.61362981450463	golgi reassembly stacking protein 2
ENSMUSG00000074415	Mir100hg	380.350884350521	-0.794380849929695	0.281414371654619	-2.82281549893493	0.00476039579654205	0.0459678992068761	0.576590571143863	Mir100 Mirlet7a-2 Mir125b-1 cluster host gene
ENSMUSG00000095567	Noc2l	936.142361436128	0.735657630701713	0.260625473055719	2.82266204479727	0.00476267467475955	0.0459678992068761	1.66515633276678	NOC2 like nucleolar associated transcriptional repressor
ENSMUSG00000041460	Cacna2d4	73.0911234157309	1.36260554433381	0.482873490145017	2.82186860977725	0.00477447337867224	0.0460552624818413	2.57149178416705	calcium channel, voltage-dependent, alpha 2/delta subunit 4
ENSMUSG00000000001	Gnai3	2416.4429193423	0.638936474160132	0.22650359905458	2.82086676250194	0.00478940904369404	0.0461523112136838	1.55718081364965	G protein subunit alpha i3
ENSMUSG00000026018	Ica1l	113.993861730817	0.763699077181353	0.270745009136988	2.82073187467306	0.00479142319474227	0.0461523112136838	1.69783831438399	islet cell autoantigen 1-like
ENSMUSG00000029602	Rasal1	106.911086898721	1.50053765575041	0.531984785230123	2.82064017131865	0.00479279295097068	0.0461523112136838	2.82948140404097	RAS protein activator like 1 (GAP1 like)
ENSMUSG00000027199	Gatm	5790.40970563596	0.862801178080675	0.305952656483144	2.82004800349955	0.00480164658886611	0.0461845123708206	1.8185658645814	glycine amidinotransferase (L-arginine:glycine amidinotransferase)
ENSMUSG00000032513	Gorasp1	687.515502287624	0.721710705176795	0.255911483908871	2.82015755664092	0.00480000751962211	0.0461845123708206	1.64913637281984	golgi reassembly stacking protein 1
ENSMUSG00000085193	NA	480.915810807464	-0.764473964601203	0.271121020965129	-2.81967795001601	0.0048071868555001	0.0462112887800798	0.588667969570832	NA
ENSMUSG00000034687	Fras1	119.690173608035	-1.27609099791645	0.452734719703828	-2.81862853096677	0.00482292973980583	0.0463095172324426	0.41291278719338	Fraser extracellular matrix complex subunit 1
ENSMUSG00000084796	NA	569.953853258068	-1.20082393587772	0.42602999941128	-2.81863703855858	0.00482280192562993	0.0463095172324426	0.435026763063302	NA
ENSMUSG00000025332	Kdm5c	433.906289557883	-0.890390786260758	0.315974962612008	-2.81791563135363	0.00483365091362932	0.0463858944287324	0.539467971478167	lysine demethylase 5C
ENSMUSG00000089911	Mfsd14a	2117.41545736971	0.921055963489763	0.327061345912652	2.81615658652536	0.00486019719168195	0.0466139621959656	1.89350071171214	major facilitator superfamily domain containing 14A
ENSMUSG00000023192	Grm2	80.4382910532636	1.06117558387591	0.376850071604804	2.8159092005925	0.00486394112831923	0.0466231978366335	2.08663112602538	glutamate receptor, metabotropic 2
ENSMUSG00000029464	Gpn3	111.251497171458	0.822441389148551	0.292133356706358	2.81529435193955	0.00487325754631845	0.0466858072937307	1.76839601596582	GPN-loop GTPase 3
ENSMUSG00000004462	Tbccd1	618.585014067664	0.599190764648379	0.212902531537158	2.81439004187605	0.00488698932665077	0.0467105906848918	1.51486661038351	TBCC domain containing 1
ENSMUSG00000029869	Ephb6	434.457157407339	0.819563163434168	0.291189629242496	2.81453417680495	0.00488479832231823	0.0467105906848918	1.76487152263074	Eph receptor B6
ENSMUSG00000044072	Eml6	142.302091490851	-0.925103895856426	0.328698653883231	-2.81444382241086	0.0048861717013301	0.0467105906848918	0.526642590382435	echinoderm microtubule associated protein like 6
ENSMUSG00000102752	Gm7694	88.4950159397992	-0.979208546764437	0.347888315832343	-2.81472099579322	0.00488195979716933	0.0467105906848918	0.507257942027865	predicted gene 7694
ENSMUSG00000038517	Tbkbp1	175.770895387213	-1.00132811782725	0.355888145727486	-2.81360345897555	0.00489896189534962	0.046798345399166	0.499539921238699	TBK1 binding protein 1
ENSMUSG00000073678	Pgap1	285.267730934993	-0.774052489754618	0.275152484297453	-2.81317645279855	0.00490547245654166	0.0468338529236452	0.584772555785687	post-GPI attachment to proteins 1
ENSMUSG00000025608	Podxl	469.08988481922	-1.02039109341804	0.362867614449708	-2.81202028724849	0.00492313980975223	0.0468739209309162	0.492982693769614	podocalyxin-like
ENSMUSG00000035179	Saxo4	32.3973912280535	2.28972356080262	0.814272449094562	2.81198702393615	0.00492364895671598	0.0468739209309162	4.88962410521046	stabilizer of axonemal microtubules 4
ENSMUSG00000050503	Fbxl22	18.0843784433635	-1.61024900760322	0.572550206580894	-2.81241538138493	0.0049170959177535	0.0468739209309162	0.327541812722999	F-box and leucine-rich repeat protein 22
ENSMUSG00000059974	Ntm	4163.0016144936	-0.639496262415342	0.22740274643434	-2.81217475357093	0.00492077608533745	0.0468739209309162	0.641937051147376	neurotrimin
ENSMUSG00000063239	Grm4	48.1316329324882	1.56732442586099	0.557336624331586	2.81216836905467	0.00492087376420201	0.0468739209309162	2.96354594812725	glutamate receptor, metabotropic 4
ENSMUSG00000047284	Neurl4	364.732002653955	-0.996285298354423	0.354325513449894	-2.81177973512006	0.00492682290921806	0.046877517635097	0.501289076353374	neuralized E3 ubiquitin protein ligase 4
ENSMUSG00000001508	Sgca	54.5459293708112	-1.01041789288156	0.359465595036498	-2.81088901645501	0.00494048243332402	0.0468795825582601	0.496402438329496	sarcoglycan, alpha (dystrophin-associated glycoprotein)
ENSMUSG00000028106	Rprd2	340.278207699676	-0.756556975325602	0.269149817177568	-2.81091394844409	0.00494009962590691	0.0468795825582601	0.591907246620159	regulation of nuclear pre-mRNA domain containing 2
ENSMUSG00000034574	Daam1	824.140945837175	-0.776972558259704	0.276419004253593	-2.81085072409454	0.00494107042901741	0.0468795825582601	0.583590151368174	dishevelled associated activator of morphogenesis 1
ENSMUSG00000048264	Dip2c	360.725341718102	-0.959214564353572	0.341270588664194	-2.81071559113296	0.00494314595969126	0.0468795825582601	0.514336853675898	disco interacting protein 2 homolog C
ENSMUSG00000051177	Plcb1	755.043139026433	-0.817974231291411	0.291024448275186	-2.81067187358072	0.00494381759397577	0.0468795825582601	0.567237874101152	phospholipase C, beta 1
ENSMUSG00000056851	Pcbp2	1573.94760577881	-0.655422676149206	0.233129343698548	-2.81141217896925	0.00493245538374996	0.0468795825582601	0.634889456149515	poly(rC) binding protein 2
ENSMUSG00000026883	Dab2ip	224.265144105672	-0.773667120711932	0.275305587905056	-2.81021219583362	0.00495088463726383	0.0469080773605553	0.58492877961276	disabled 2 interacting protein
ENSMUSG00000043557	Mdga1	157.473510444569	-0.900860019675591	0.320577919728722	-2.81011250069223	0.00495241854626799	0.0469080773605553	0.535567373552817	MAM domain containing glycosylphosphatidylinositol anchor 1
ENSMUSG00000005103	Wdr1	5751.12085361699	0.61087401989972	0.217420310670223	2.80964560310226	0.00495960795193341	0.0469496483987372	1.52718413421758	WD repeat domain 1
ENSMUSG00000020623	Map2k6	301.443199556699	-0.676948029859985	0.24096611604004	-2.80930796821036	0.00496481281756095	0.0469723966627592	0.625487071544077	mitogen-activated protein kinase kinase 6
ENSMUSG00000052920	Prkg1	212.698333187219	-1.02560467851263	0.365102589888901	-2.80908628674675	0.00496823287010194	0.0469782425647259	0.491204377038395	protein kinase, cGMP-dependent, type I
ENSMUSG00000000275	Trim25	360.68436107057	-0.793124730755376	0.282384952644485	-2.80866499198312	0.00497473838497665	0.0469884395854015	0.577092813020116	tripartite motif-containing 25
ENSMUSG00000027447	Cst3	379462.785642352	-0.53718922973904	0.191274547541178	-2.80847209754028	0.00497771957671775	0.0469884395854015	0.689112183807921	cystatin C
ENSMUSG00000111080	Gm20300	225.453626567832	-0.820419628162342	0.292114074546699	-2.80855905158101	0.00497637549842373	0.0469884395854015	0.566277208993444	predicted gene, 20300
ENSMUSG00000020368	Canx	2387.6474867772	0.855448337582237	0.304637557304018	2.80808559900751	0.00498369778985727	0.0470183981130879	1.80932093945205	calnexin
ENSMUSG00000027630	Tbl1xr1	683.311016185471	-0.845444711320754	0.301161606485348	-2.80727919201708	0.00499619189797723	0.0470652926625099	0.556539229231925	transducin (beta)-like 1X-linked receptor 1
ENSMUSG00000034818	Celf5	35.9075350549638	-1.26213704855262	0.449661635882937	-2.80685953133257	0.00500270513120147	0.0470652926625099	0.416925914229972	CUGBP, Elav-like family member 5
ENSMUSG00000035158	Mitf	153.353529139192	-0.992652457937891	0.353651530906319	-2.80686599996888	0.00500260467820217	0.0470652926625099	0.502552959533625	melanogenesis associated transcription factor
ENSMUSG00000039307	Hexd	212.011631331574	-0.846576274452275	0.301562817525963	-2.80729660704735	0.0049959217783586	0.0470652926625099	0.556102884511017	hexosaminidase D
ENSMUSG00000098196	NA	33.897430121167	-1.33637424619446	0.476100811984288	-2.80691444449492	0.00500185242955474	0.0470652926625099	0.396014662886257	NA
ENSMUSG00000020190	Mknk2	434.293571980867	-1.03667938884343	0.369371998979615	-2.8065998281062	0.00500673963153586	0.0470768311400441	0.487448129358365	MAP kinase-interacting serine/threonine kinase 2
ENSMUSG00000023150	Ivns1abp	3261.25110086626	0.661361190276004	0.235703894696884	2.80589843933855	0.00501765044121416	0.0471529762595042	1.58157414341951	influenza virus NS1A binding protein
ENSMUSG00000030516	Tjp1	1472.80777702825	-0.793142180715259	0.28270822911008	-2.80551501175592	0.00502362412833396	0.0471826658327837	0.577085832899405	tight junction protein 1
ENSMUSG00000024052	Lpin2	800.403432417287	-0.718304357318802	0.256182538549914	-2.80387711584351	0.00504921452437811	0.0473588556963489	0.607811401486764	lipin 2
ENSMUSG00000026203	Dnajb2	1615.87163086023	0.772704476417194	0.275602982064441	2.80368692177838	0.00505219373031101	0.0473588556963489	1.70846948075862	DnaJ heat shock protein family (Hsp40) member B2
ENSMUSG00000026889	Rbm18	2102.75383679395	0.723249696579145	0.258002338646074	2.80326798731578	0.00505876153918579	0.0473588556963489	1.65089652365893	RNA binding motif protein 18
ENSMUSG00000029778	Adcyap1r1	5403.31804801635	-0.854823154299454	0.304894603342218	-2.80366770985444	0.00505249475485574	0.0473588556963489	0.552933101100273	adenylate cyclase activating polypeptide 1 receptor 1
ENSMUSG00000034263	Ints14	953.827421369274	0.60633981445694	0.216300293323292	2.80323158670283	0.00505933257096098	0.0473588556963489	1.5223919249869	integrator complex subunit 14
ENSMUSG00000120242	NA	23.9822292245931	-1.3507328323381	0.481805343079361	-2.80348246805477	0.00505539807225613	0.0473588556963489	0.392092830618578	NA
ENSMUSG00000011148	Adss1	441.044550557225	1.30185480210036	0.464453655544071	2.80298106508676	0.00506326419010372	0.0473692099035094	2.46545650623247	adenylosuccinate synthase 1
ENSMUSG00000028111	Ctsk	255.677510393769	1.05331947640738	0.375902227356708	2.80211022907253	0.0050769523538339	0.0474707787016315	2.07529938520321	cathepsin K
ENSMUSG00000035246	Pcyt1b	425.335318259796	0.657427229523588	0.234636165216182	2.80190067425398	0.00508025121317054	0.0474751458131573	1.57726735978036	phosphate cytidylyltransferase 1, choline, beta isoform
ENSMUSG00000021010	Npas3	1748.81329579195	-0.86263222766327	0.307895707104235	-2.80170267970393	0.00508336986825215	0.0474778249811963	0.549948249794648	neuronal PAS domain protein 3
ENSMUSG00000029470	P2rx4	1144.14912455504	0.642635108222829	0.229430114174205	2.80100592084822	0.00509435843344664	0.0475539638845952	1.56117807633032	purinergic receptor P2X, ligand-gated ion channel 4
ENSMUSG00000004936	Map2k1	1865.80496653499	0.621997180406349	0.222193460680319	2.79934962308025	0.00512056609470248	0.0476585329491134	1.53900421233826	mitogen-activated protein kinase kinase 1
ENSMUSG00000020524	Gria1	412.687819181327	-0.864106869626175	0.308704947452196	-2.79913515075746	0.00512396859447566	0.0476585329491134	0.549386410724509	glutamate receptor, ionotropic, AMPA1 (alpha 1)
ENSMUSG00000028465	Tln1	1217.09917912635	-0.797421407105013	0.284862970984811	-2.79931577048507	0.00512110301400932	0.0476585329491134	0.575376655236433	talin 1
ENSMUSG00000031488	Rab11fip1	97.1128088063595	-1.1316928098788	0.404172559506645	-2.80002385926498	0.00510988295975891	0.0476585329491134	0.45637990997285	RAB11 family interacting protein 1 (class I)
ENSMUSG00000052917	Senp7	433.147113124697	-0.647742153383373	0.231353348672215	-2.79979588409202	0.00511349292357809	0.0476585329491134	0.638278450955295	SUMO1/sentrin specific peptidase 7
ENSMUSG00000074513	Arfip1	226.508540984374	-0.673159835035847	0.240496580563595	-2.79904118993427	0.00512545988113639	0.0476585329491134	0.627131618998416	ADP-ribosylation factor interacting protein 1
ENSMUSG00000097589	Dleu2	204.472290417889	-0.776536706918153	0.277374407496688	-2.79959753290297	0.00511663566967348	0.0476585329491134	0.583766485915025	deleted in lymphocytic leukemia, 2
ENSMUSG00000043004	Gng2	826.096675660793	0.584262668314273	0.208781508758237	2.79844068466251	0.00513499998863304	0.0477207731759606	1.49927254616387	guanine nucleotide binding protein (G protein), gamma 2
ENSMUSG00000112117	Rmst	398.319246815759	-0.954461710604814	0.341131782728969	-2.79792666332454	0.00514317888778869	0.0477703014148351	0.516034093164944	rhabdomyosarcoma 2 associated transcript (non-coding RNA)
ENSMUSG00000023952	Gtpbp2	543.321839936415	-0.69673020082013	0.249074044613367	-2.79728143452945	0.00515346217044347	0.0478393096829927	0.616968953814548	GTP binding protein 2
ENSMUSG00000037736	Limch1	2052.05110838737	-0.704365256297418	0.251823603208471	-2.79705812848017	0.00515702541854553	0.0478458943784814	0.613712444796239	LIM and calponin homology domains 1
ENSMUSG00000028341	Nr4a3	101.770502314499	-1.51241787931951	0.540793014906219	-2.79666681638221	0.00516327487374665	0.0478723476726454	0.350523268234173	nuclear receptor subfamily 4, group A, member 3
ENSMUSG00000029777	Gars1	1622.42830570319	0.678743453198695	0.242723367315879	2.79636633548916	0.00516807835233505	0.0478723476726454	1.60074494402538	glycyl-tRNA synthetase 1
ENSMUSG00000142649	NA	37.2816474006751	-1.19507727544817	0.427371409903093	-2.79634352639349	0.00516844314270732	0.0478723476726454	0.43676305287926	NA
ENSMUSG00000068798	Rap1a	2602.13361074241	0.95715189522271	0.342415660079629	2.79529240864779	0.00518527914023511	0.0480017696223311	1.94147333824629	RAS-related protein 1a
ENSMUSG00000020799	Tekt1	89.1491553328966	1.1256903207256	0.402773154656324	2.79484942755462	0.00519238930256312	0.0480410632767499	2.18205931756787	tektin 1
ENSMUSG00000038594	Cep85l	313.487003384312	-0.904481464991331	0.323709259913209	-2.7941167491898	0.00520416864959883	0.0480969610862869	0.53422468113302	centrosomal protein 85-like
ENSMUSG00000068663	Clec16a	672.201293915804	-0.67005307713392	0.239803503347133	-2.79417551362446	0.00520322299778031	0.0480969610862869	0.628483564758221	C-type lectin domain family 16, member A
ENSMUSG00000052681	Rap1b	7228.34147274835	0.760243363821035	0.272144917094466	2.79352402366251	0.00521371562133502	0.0481586459458301	1.69377631858303	RAS related protein 1b
ENSMUSG00000021258	Ccnk	187.937059957396	-1.22320708151954	0.438004649663678	-2.79268058560287	0.0052273280748533	0.0482312356493757	0.428329491425308	cyclin K
ENSMUSG00000142916	NA	42.2019489361788	-1.11918168095324	0.400731319318185	-2.79284804306648	0.00522462288588705	0.0482312356493757	0.460354871707827	NA
ENSMUSG00000011589	Fsd1	504.891629592159	0.683975487017749	0.244955778394752	2.79224067094881	0.00523444069905678	0.048243759384105	1.60656069604143	fibronectin type 3 and SPRY domain-containing protein
ENSMUSG00000031652	N4bp1	394.691765288235	-0.836432831437736	0.29954458480731	-2.79234836435382	0.00523269868375661	0.048243759384105	0.560026565021968	NEDD4 binding protein 1
ENSMUSG00000047935	NA	117.057136734116	-0.954711727507038	0.342033361375347	-2.79128247510142	0.00524996326383803	0.048360238526508	0.515944672973458	NA
ENSMUSG00000029622	Arpc1b	6001.43878917224	0.779965775261438	0.279467254075911	2.79090220369638	0.0052561350956645	0.0483905024046213	1.71709013823897	actin related protein 2/3 complex, subunit 1B
ENSMUSG00000041028	Ghitm	4442.30363115349	0.914501642797897	0.32769364398851	2.79072133248322	0.00525907294778377	0.0483909758340258	1.88491784297747	growth hormone inducible transmembrane protein
ENSMUSG00000052403	NA	48.5652385970295	1.62919438154749	0.583961671759389	2.78989950939584	0.00527244033386118	0.0484607797133677	3.09340211134473	NA
ENSMUSG00000116763	NA	350.000210991451	-0.678615427740026	0.243236640376866	-2.78993915837923	0.00527179471825468	0.0484607797133677	0.624764581113313	NA
ENSMUSG00000038072	Galnt11	1053.4319536657	0.634308858228116	0.22739738368825	2.78942900722957	0.00528010710792942	0.0485046551585954	1.55219397320267	polypeptide N-acetylgalactosaminyltransferase 11
ENSMUSG00000027763	Mbnl1	1350.77566605128	-0.689036946751193	0.247085239328742	-2.78866090351291	0.0052926449032026	0.0485932047109483	0.620267763884403	muscleblind like splicing regulator 1
ENSMUSG00000031786	Drc7	25.2090146512965	2.17681701818228	0.780685025669558	2.78834222075071	0.00529785466600385	0.0486144135060506	4.52154874903911	dynein regulatory complex subunit 7
ENSMUSG00000003228	Grk5	71.3005242933895	-1.05008418261029	0.376743860900157	-2.78726289023347	0.00531553377515057	0.0486966796395624	0.482939983638729	G protein-coupled receptor kinase 5
ENSMUSG00000023495	Pcbp4	2835.53654850994	0.816792206132243	0.293027868367766	2.78742158785773	0.00531293101902186	0.0486966796395624	1.76148502024083	poly(rC) binding protein 4
ENSMUSG00000024610	Cd74	877.463632387792	1.06396054409936	0.381703621982786	2.78739965466542	0.005313290670721	0.0486966796395624	2.09066302261589	CD74 antigen (invariant polypeptide of major histocompatibility complex, class II antigen-associated)
ENSMUSG00000051339	2900026A02Rik	183.185102306385	-0.865452303229514	0.310922025565415	-2.78350271794248	0.00537754119194392	0.049237836200404	0.548874300847646	RIKEN cDNA 2900026A02 gene
ENSMUSG00000066392	Nrxn3	230.029059997883	-0.996033575851865	0.357917010096113	-2.78286180247313	0.00538817517254852	0.0493082733448559	0.501376549274788	neurexin III
ENSMUSG00000121780	Gm31166	64.9049772372705	-1.07787782543762	0.387356345898241	-2.78265178007636	0.00539166396319446	0.0493132822383825	0.473725150993373	predicted gene, 31166
ENSMUSG00000020166	Cnot2	1145.3035049108	0.550020477409285	0.197679023764341	2.78239171225865	0.00539598691071819	0.0493259108823285	1.46410647711832	CCR4-NOT transcription complex, subunit 2
ENSMUSG00000047085	Lrrc4b	134.742991265788	-0.93237311135446	0.335163694372018	-2.78184399745745	0.00540510147466734	0.049382303118691	0.523995703896635	leucine rich repeat containing 4B
ENSMUSG00000037622	Wdtc1	108.419435859634	-1.19200920379544	0.428546202631857	-2.78151853049889	0.00541052417710863	0.049404922564938	0.437692872539401	WD and tetratricopeptide repeats 1
ENSMUSG00000017776	Crk	2286.12031869223	0.658201351042383	0.236727794933128	2.78041432028847	0.00542895837418756	0.0495462640954026	1.57811391723662	v-crk avian sarcoma virus CT10 oncogene homolog
ENSMUSG00000035455	Fignl1	144.483250726163	1.02412831237816	0.368437599375388	2.77965200651173	0.0054417178585534	0.0496356909133013	2.03373021721088	fidgetin-like 1
ENSMUSG00000031447	Lamp1	16070.0010261024	0.951685319819054	0.342430767580532	2.77920505374927	0.00544921146466515	0.0496500164158214	1.93413074123648	lysosomal-associated membrane protein 1
ENSMUSG00000034189	Hsdl1	1185.05533047834	0.59875389676642	0.215428909537785	2.77935722763988	0.00544665907330371	0.0496500164158214	1.51440795740534	hydroxysteroid dehydrogenase like 1
ENSMUSG00000039954	Stk32a	66.0907807770685	1.02374871333889	0.368387165533017	2.77900211821343	0.00545261695406575	0.0496540593345531	2.03319517656833	serine/threonine kinase 32A
ENSMUSG00000027087	Itgav	1428.20215998399	-0.794408625878919	0.285919648774382	-2.77843313421871	0.00546217540062289	0.0497140991267333	0.576579470255731	integrin alpha V
ENSMUSG00000134207	NA	16.5905163995196	-1.85706947813582	0.668500545842361	-2.77796254570858	0.00547009231199098	0.0497591414056043	0.276036417950422	NA
ENSMUSG00000037652	Phc3	360.672899345022	-0.760689768319385	0.273898977626973	-2.77726399313319	0.00548186346044879	0.0498391762008806	0.590214075423825	polyhomeotic 3
ENSMUSG00000021699	Pde4d	308.082453349634	-1.05673435688183	0.380539643761166	-2.7769363171661	0.00548739292650245	0.0498624078118231	0.480718970723336	phosphodiesterase 4D, cAMP specific
ENSMUSG00000018965	Ywhah	5942.69939382471	0.844867262311571	0.304273920158094	2.77666670174229	0.00549194640726655	0.0498767505513671	1.79609948488108	tyrosine 3-monooxygenase/tryptophan 5-monooxygenase activation protein, eta polypeptide
ENSMUSG00000032570	Atp2c1	1980.08598677325	0.659976163889289	0.237715239876235	2.77633089167064	0.00549762260520754	0.0499012685307549	1.58005651792327	ATPase, Ca++-sequestering

## Sheet: Figure 6C-D
Panel C	Biological Process Terms
		ID	Description	GeneRatio	BgRatio	RichFactor	FoldEnrichment	zScore	pvalue	p.adjust	qvalue	geneID	Count
		GO:0031346	positive regulation of cell projection organization	88/1614	471/28928	0.186837	3.3487	12.4927	8.13325e-24	7.43877e-21	4.40636e-21	Pum2/Anapc2/Bmpr2/Igf1r/Kif3c/Abl2/Macf1/Auts2/Stk24/Efna5/Enc1/Kidins220/Tnik/Plxnb1/Afdn/Ache/Nf1/Nrxn1/Rapgef1/Rit2/Stk11/Dock11/Ppp1r9a/Robo2/Adamts1/Dlg4/Ndrg4/Htt/Ptprf/Mark4/Tiam1/Wasf2/Lrp6/Fn1/Rreb1/Ntrk3/Mtor/Kalrn/Lpar3/Kit/Rgma/Trak1/Tox/Cdc42ep1/Megf8/Ptbp1/Pafah1b1/Serpinf1/Bmp7/Fgfr1/Picalm/Sphk1/Fnbp1l/Lrp1/Nlgn1/Braf/Plxna2/Parp6/Plppr5/Bmp5/Musk/Cxcl12/Fyn/Twf1/Gdi1/Camk1d/Agrn/…	88
		GO:0050767	regulation of neurogenesis	87/1614	485/28928	0.179381	3.21508	11.9587	2.56394e-22	1.51221e-19	8.95758e-20	Gfap/Ctdsp1/Anapc2/Daam2/Sox11/Thy1/Bmpr2/Cdon/Shank3/Atxn1/Macf1/Efna5/Tnik/Plxnb1/Afdn/Ctnnb1/Ache/Nf1/Draxin/Man2a1/Trak2/Atf5/Stk11/Dmrta2/Gli3/Robo2/Dlg4/Il34/Bhlhe41/Ptprf/Tiam1/Trp73/Fn1/Sema4f/Ntrk3/Tgm2/Star/Mtor/Kalrn/Lpar3/Kit/Rgma/Trak1/Myc/Megf8/Jade2/Mecp2/Pafah1b1/Serpinf1/Bmp7/Picalm/Aspa/Lrp4/Lrp1/Per2/Braf/Plxna2/Parp6/Synj1/Ptpra/Drd3/Zfp335/Ythdf2/Rtn4/Cxcl12/Gdi1/Cers2/Dip2b/…	87
		GO:0050803	regulation of synapse structure or activity	86/1614	398/28928	0.21608	3.87285	14.0286	6.8797e-28	2.14046e-24	1.2679e-24	Srpx2/Pum2/Anapc2/Nlgn2/Nrxn2/Grin2b/Farp1/Ppp1r9b/Arc/Shank3/Cdk5r1/Mdga2/Efna5/Chd4/Srgap3/Afdn/Ctnnb1/Nf1/Slc17a6/Nrxn1/Mycbp2/Ppp1r9a/Dlg4/Dact1/Ntng2/Rhob/Ptprf/Adgrb3/Tiam1/Nlgn3/Ntrk3/Adgrl3/Grid2/Kalrn/Dock4/Nrp2/Adgrb1/Caskin1/Prkca/Carmil3/Prickle2/Lingo2/Dmpk/Mecp2/Pafah1b1/Iqsec1/Tanc2/Fgfr1/Picalm/Vps35/Amot/Lrp4/Crmp1/Nlgn1/Vcp/Cttnbp2/Colq/Thbs2/Iqsec2/Slitrk2/Lats1/Musk/Rtn4/Zdhhc…	86
		GO:0007264	small GTPase-mediated signal transduction	85/1614	444/28928	0.191441	3.43124	12.5496	8.82865e-24	7.43877e-21	4.40636e-21	Grin2b/Farp1/Abl2/Ccdc88c/Cdon/Rab35/Auts2/Dennd4a/Arrb1/Plxnb1/Ksr1/Rap1gap2/Nf1/Bcr/Rapgef1/Rit2/Dlc1/Sipa1l3/Dock11/Itpkb/Arhgef12/Rhob/Tiam1/Wasf2/Map4k4/Lpar1/Tgm2/Spry1/Cbl/Dock4/Dennd4b/Rtkn/Dock5/Spry2/Cdc42ep1/Cd2ap/Adrb1/Iqsec1/Tns3/Picalm/Bcl6/Amot/Lrp4/F2r/Dennd1a/Phactr4/Arhgef18/Arfgef2/Srgap1/Iqsec2/Psd3/Rapgefl1/Cdc42se2/Musk/Rtn4/Gdi1/Sipa1l1/Lrrk2/Agrn/Celsr1/Syngap1/Myoc/Rhou/R…	85
		GO:0050807	regulation of synapse organization	84/1614	390/28928	0.215385	3.86038	13.8247	3.65406e-27	7.18388e-24	4.25537e-24	Srpx2/Pum2/Anapc2/Nlgn2/Nrxn2/Grin2b/Farp1/Ppp1r9b/Arc/Shank3/Cdk5r1/Mdga2/Efna5/Chd4/Srgap3/Afdn/Ctnnb1/Nf1/Nrxn1/Mycbp2/Ppp1r9a/Dlg4/Dact1/Ntng2/Rhob/Ptprf/Adgrb3/Tiam1/Nlgn3/Ntrk3/Adgrl3/Grid2/Kalrn/Dock4/Nrp2/Adgrb1/Caskin1/Prkca/Carmil3/Prickle2/Lingo2/Dmpk/Mecp2/Pafah1b1/Iqsec1/Tanc2/Fgfr1/Picalm/Vps35/Amot/Lrp4/Crmp1/Nlgn1/Vcp/Cttnbp2/Colq/Thbs2/Iqsec2/Slitrk2/Lats1/Musk/Rtn4/Zdhhc8/Fyn/Si…	84
		GO:0051962	positive regulation of nervous system development	84/1614	397/28928	0.211587	3.79231	13.6179	1.33895e-26	1.57942e-23	9.35573e-24	Srpx2/Gfap/Anapc2/Nlgn2/Sox11/Bmpr2/Cdon/Shank3/Atxn1/Macf1/Efna5/Tnik/Plxnb1/Afdn/Ctnnb1/Ache/Nrxn1/Man2a1/Stk11/Dmrta2/Gli3/Robo2/Dlg4/Il34/Ptprf/Adgrb3/Tiam1/Trp73/Nlgn3/Fn1/Ntrk3/Adgrl3/Tgm2/Grid2/Star/Mtor/Kalrn/Lpar3/Kit/Adgrb1/Trak1/Prkca/Myc/Lingo2/Megf8/Jade2/Mecp2/Pafah1b1/Iqsec1/Serpinf1/Picalm/Aspa/Lrp1/Nlgn1/Braf/Plxna2/Thbs2/Parp6/Synj1/Iqsec2/Ptpra/Slitrk2/Zfp335/Musk/Rtn4/Cxcl12/G…	84
		GO:1901888	regulation of cell junction assembly	75/1614	309/28928	0.242718	4.35028	14.3928	7.25824e-28	2.14046e-24	1.2679e-24	Srpx2/Pum2/Nlgn2/Nrxn2/Thy1/Farp1/Ppp1r9b/Macf1/Mdga2/Efna5/Chd4/Srgap3/Afdn/Ctnnb1/Nrxn1/Rapgef1/Dlc1/Mycbp2/Ppp1r9a/Dlg4/Ntng2/Adgrb3/Map4k4/Nlgn3/Ntrk3/Adgrl3/Ptprj/Clasp1/Grid2/Dock4/Adgrb1/Caskin1/Prkca/Carmil3/Prickle2/Lingo2/Iqsec1/Fgfr1/Vps35/Lrp4/Crmp1/Lrp1/Nlgn1/Peak1/Colq/Thbs2/Iqsec2/Ptpra/Myh9/Slitrk2/Lats1/Musk/Rtn4/Zdhhc8/Smad3/Sipa1l1/Agrn/Setd5/Ptpn13/Myoc/Adgrb2/Src/Rapgef2/Negr…	75
		GO:0007416	synapse assembly	73/1614	304/28928	0.240132	4.30392	14.0771	7.6387e-27	1.12633e-23	6.6718e-24	Srpx2/Pum2/Nlgn2/Nrxn2/Farp1/Ppp1r9b/Shank3/Mdga2/Efna5/Chd4/Srgap3/Plxnb1/Afdn/Ctnnb1/Ache/Nrxn1/Mycbp2/Ppp1r9a/Large1/Dlg4/Ntng2/Adgrb3/Nlgn3/Ntrk3/Adgrl3/Grid2/Dock4/Adgrb1/Caskin1/Prkca/Carmil3/Prickle2/Lingo2/Mecp2/Iqsec1/Fgfr1/Vps35/Lrp4/Crmp1/Nlgn1/Colq/Plxna2/Thbs2/Iqsec2/Slitrk2/Lats1/Csmd2/Musk/Rtn4/Zdhhc8/Sipa1l1/Agrn/Setd5/Cacna1a/Ptpn13/Pdgfb/Adgrb2/Negr1/Snap25/Caprin1/Sdk2/Plxna4/S…	73
		GO:0099173	postsynapse organization	68/1614	314/28928	0.216561	3.88145	12.4795	2.30729e-22	1.51204e-19	8.95659e-20	Stk38l/Pum2/Nlgn2/Nrxn2/Grin2b/Farp1/Igf1r/Ppp1r9b/Abl2/Arc/Shank3/Cdk5r1/Srgap3/Gphn/Afdn/Sh3gl2/Nf1/Nrxn1/Ppp1r9a/Insr/Dlg4/Dact1/Ntng2/Ptprf/Tiam1/Wasf2/Nlgn3/Ntrk3/Adgrl3/Lama5/Grid2/Kalrn/Dock4/Nrp2/Adgrb1/Caskin1/Carmil3/Prickle2/Pafah1b1/Nos1ap/Tanc2/Fgfr1/Vps35/Lrp4/Chrdl1/Crmp1/Nlgn1/Colq/Lats1/Csmd2/Ctnnd2/Musk/Rtn4/Zdhhc8/Fyn/Sipa1l1/Mtmr2/Lrrk2/Agrn/Syngap1/Ncan/Lgmn/Epha4/Caprin1/Abh…	68
		GO:0051963	regulation of synapse assembly	56/1614	208/28928	0.269231	4.82547	13.4597	1.67986e-23	1.23848e-20	7.33613e-21	Srpx2/Pum2/Nlgn2/Nrxn2/Farp1/Ppp1r9b/Mdga2/Efna5/Chd4/Srgap3/Afdn/Ctnnb1/Nrxn1/Mycbp2/Ppp1r9a/Dlg4/Ntng2/Adgrb3/Nlgn3/Ntrk3/Adgrl3/Grid2/Dock4/Adgrb1/Caskin1/Prkca/Carmil3/Prickle2/Lingo2/Iqsec1/Fgfr1/Vps35/Lrp4/Crmp1/Nlgn1/Colq/Thbs2/Iqsec2/Slitrk2/Lats1/Musk/Rtn4/Zdhhc8/Sipa1l1/Agrn/Setd5/Ptpn13/Adgrb2/Negr1/Snap25/Lrfn3/Srgap2/Pik3r1/Podxl/Mdga1/Lrrc4b	56
	Molecular Function Terms
		ID	Description	GeneRatio	BgRatio	RichFactor	FoldEnrichment	zScore	pvalue	p.adjust	qvalue	geneID	Count
		GO:0140993	histone modifying activity	91/1585	444/28409	0.204955	3.67354	13.8021	1.17789e-27	1.2356e-24	8.71635e-25	Stk38l/Mta2/Setd1b/Nuak1/Ripk4/Kmt2b/Eya2/Ubr2/Crebbp/Setd7/Stk24/Kmt2a/Setbp1/Tnik/Aak1/Hipk1/Ksr1/Dot1l/Csnk1g1/Akt3/Smg1/Suz12/Uhmk1/Kdm6b/Bcr/Stk11/Huwe1/Nek9/Prdm16/Mast4/Mark4/Map4k4/Kdm3b/Hdac7/Tlk2/Tgm2/Padi2/Usp49/Mtor/Nsd2/Kalrn/Wnk2/Csnk2a1/Csnk2a2/Tnk2/Ncoa3/Prkca/Trio/Jade2/Dmpk/Nsd1/Smyd1/Kmt2c/Eif2ak2/Wnk1/Lmtk2/Fbxl19/Rps6ka3/Braf/Pikfyve/Lats1/Mier1/Jmjd1c/Kmt2d/Dyrk1a/Lrrk2/Nsd3…	91
		GO:0004674	protein serine/threonine kinase activity	80/1585	440/28409	0.181818	3.25885	11.6077	5.29657e-21	2.77805e-18	1.95973e-18	Stk38l/Prkce/Grk3/Bmpr2/Camk2g/Nuak1/Ripk4/Camk2a/Stk24/Tnik/Aak1/Hipk1/Ksr1/Csnk1g1/Akt3/Smg1/Uhmk1/Bcr/Map3k2/Stk11/Nek9/Amhr2/Mast4/Mark4/Map3k20/Map4k4/Tlk2/Map3k5/Mtor/Kalrn/Cdk6/Wnk2/Cdk8/Csnk2a1/Csnk2a2/Tnk2/Prkca/Trio/Dmpk/Cdk12/Eif2ak2/Wnk1/Lmtk2/Rps6ka3/Braf/Prkcz/Map3k1/Pikfyve/Tesk1/Nlk/Lats1/Nrbp2/Prkab1/Dyrk1a/Lrrk2/Camk1d/Srpk1/Ttbk1/Prkacb/Eif2ak1/Raf1/Stk26/Cdc42bpg/Pdk3/Grk6/Prk…	80
		GO:0003779	actin binding	72/1585	451/28409	0.159645	2.86143	9.68622	7.07592e-16	1.85566e-13	1.30904e-13	Wasf3/Stk38l/Clmn/Daam2/Prkce/Wipf2/Ppp1r9b/Enah/Fmn2/Arc/Shank3/Cdk5r1/Macf1/Enc1/Afdn/Mical2/Fmnl2/Shroom4/Kcnma1/Ppp1r9a/Syne1/Ino80/Klhl3/Parvb/Wasf2/Samd14/Sptbn1/Myh14/Sptan1/Cd2ap/Myo18a/Inf2/Diaph1/Nos3/Myh6/Dst/Tns1/Phactr4/Myh9/Flnb/Antxr1/Mrtfa/Twf1/Dyrk1a/Sipa1l1/Fmnl1/Pawr/Lrrk2/Utrn/Add3/Myo18b/Tmod1/Tprn/Epb41l1/Shroom3/Whamm/Svil/Cacnb2/Capza1/Trpm7/Washc1/Tagln2/Syn1/Mtss1/Mtss2/…	72
		GO:0106310	protein serine kinase activity	71/1585	363/28409	0.195592	3.50573	11.6795	1.27105e-20	4.44443e-18	3.13525e-18	Stk38l/Prkce/Camk2g/Nuak1/Ripk4/Camk2a/Stk24/Tnik/Aak1/Hipk1/Ksr1/Csnk1g1/Akt3/Smg1/Uhmk1/Bcr/Map3k2/Stk11/Nek9/Mast4/Mark4/Map3k20/Map4k4/Tlk2/Map3k5/Mtor/Kalrn/Cdk6/Wnk2/Cdk8/Csnk2a1/Csnk2a2/Tnk2/Prkca/Trio/Dmpk/Cdk12/Eif2ak2/Wnk1/Lmtk2/Rps6ka3/Braf/Prkcz/Map3k1/Pikfyve/Tesk1/Nlk/Lats1/Dyrk1a/Lrrk2/Camk1d/Srpk1/Ttbk1/Prkacb/Eif2ak1/Raf1/Stk26/Cdc42bpg/Prkx/Nek6/Atm/Trpm7/Map3k14/Map3k19/Mapk15/…	71
		GO:0030695	GTPase regulator activity	68/1585	433/28409	0.157044	2.8148	9.25025	1.0437e-14	1.2637e-12	8.91456e-13	Thy1/Farp1/Tbc1d13/Ccdc88c/Dennd4a/Arrb1/Fgd6/Asap2/Srgap3/Rgs4/Rap1gap2/Nf1/Bcr/Rapgef1/Dlc1/Sipa1l3/Mycbp2/Dock11/Arhgef12/Ranbp2/Adgrb3/Rgp1/Tiam1/Kalrn/Dock4/Dennd4b/Plekhg6/Rtkn/Dock5/Sec23a/Trio/Iqsec1/Tns3/Ocrl/Itsn2/Dennd1a/Arhgef18/Gnaq/Arfgef2/Srgap1/Iqsec2/Psd3/Rapgefl1/Arhgef40/Gdi1/Sipa1l1/Lrrk2/Dennd5b/Syngap1/Arfgap2/Arhgef5/Racgap1/Tiam2/Arap3/Rapgef2/Arhgap31/Dennd11/Prex2/Tbc1d1…	68
		GO:0060589	nucleoside-triphosphatase regulator activity	68/1585	433/28409	0.157044	2.8148	9.25025	1.0437e-14	1.2637e-12	8.91456e-13	Thy1/Farp1/Tbc1d13/Ccdc88c/Dennd4a/Arrb1/Fgd6/Asap2/Srgap3/Rgs4/Rap1gap2/Nf1/Bcr/Rapgef1/Dlc1/Sipa1l3/Mycbp2/Dock11/Arhgef12/Ranbp2/Adgrb3/Rgp1/Tiam1/Kalrn/Dock4/Dennd4b/Plekhg6/Rtkn/Dock5/Sec23a/Trio/Iqsec1/Tns3/Ocrl/Itsn2/Dennd1a/Arhgef18/Gnaq/Arfgef2/Srgap1/Iqsec2/Psd3/Rapgefl1/Arhgef40/Gdi1/Sipa1l1/Lrrk2/Dennd5b/Syngap1/Arfgap2/Arhgef5/Racgap1/Tiam2/Arap3/Rapgef2/Arhgap31/Dennd11/Prex2/Tbc1d1…	68
		GO:0051020	GTPase binding	58/1585	338/28409	0.171598	3.07566	9.33165	1.94364e-14	2.03888e-12	1.4383e-12	Daam2/Farp1/Rab11fip4/Tbc1d13/Afdn/Usp33/Fmnl2/Mycbp2/Dock11/Ppp1r9a/Ranbp2/Rgp1/Ambra1/Sptbn1/Dock4/Rtkn/Dock5/Cdc42ep1/Dmxl2/Inf2/Kif3b/Picalm/Ocrl/Tnpo3/Gga2/Fnbp1l/Diaph1/Rptor/Dennd1a/Braf/Srgap1/Cdc42se2/Gdi1/Tnpo1/Rab11fip2/Fmnl1/Lrrk2/Dennd5b/Grip1/Raf1/Rragc/Ipo11/Whamm/Ranbp10/Rab7/Sod1/Kpnb1/Ranbp9/Srgap2/Atp6ap1/Pak1/Mtss2/Daam1/Adcyap1r1/Map2k1/Gria1/Rab11fip1/Rap1a	58
		GO:0035173	histone kinase activity	51/1585	261/28409	0.195402	3.50232	9.87218	3.54106e-15	7.42915e-13	5.24077e-13	Stk38l/Nuak1/Ripk4/Stk24/Tnik/Aak1/Hipk1/Ksr1/Csnk1g1/Akt3/Smg1/Uhmk1/Bcr/Stk11/Nek9/Mast4/Mark4/Map4k4/Tlk2/Mtor/Kalrn/Wnk2/Csnk2a1/Csnk2a2/Tnk2/Prkca/Trio/Dmpk/Eif2ak2/Wnk1/Lmtk2/Rps6ka3/Braf/Pikfyve/Lats1/Dyrk1a/Lrrk2/Srpk1/Ttbk1/Eif2ak1/Raf1/Stk26/Cdc42bpg/Prkx/Nek6/Atm/Trpm7/Map3k19/Pak1/Mknk2/Stk32a	51
		GO:0044024	histone H2AS1 kinase activity	49/1585	250/28409	0.196	3.51304	9.70138	1.0842e-14	1.2637e-12	8.91456e-13	Stk38l/Nuak1/Ripk4/Stk24/Tnik/Aak1/Hipk1/Ksr1/Csnk1g1/Akt3/Smg1/Uhmk1/Bcr/Stk11/Nek9/Mast4/Mark4/Map4k4/Tlk2/Mtor/Kalrn/Wnk2/Csnk2a1/Csnk2a2/Tnk2/Trio/Dmpk/Eif2ak2/Wnk1/Lmtk2/Rps6ka3/Braf/Pikfyve/Lats1/Lrrk2/Srpk1/Ttbk1/Eif2ak1/Raf1/Stk26/Cdc42bpg/Prkx/Nek6/Atm/Trpm7/Map3k19/Pak1/Mknk2/Stk32a	49
		GO:0140995	histone H2A kinase activity	49/1585	250/28409	0.196	3.51304	9.70138	1.0842e-14	1.2637e-12	8.91456e-13	Stk38l/Nuak1/Ripk4/Stk24/Tnik/Aak1/Hipk1/Ksr1/Csnk1g1/Akt3/Smg1/Uhmk1/Bcr/Stk11/Nek9/Mast4/Mark4/Map4k4/Tlk2/Mtor/Kalrn/Wnk2/Csnk2a1/Csnk2a2/Tnk2/Trio/Dmpk/Eif2ak2/Wnk1/Lmtk2/Rps6ka3/Braf/Pikfyve/Lats1/Lrrk2/Srpk1/Ttbk1/Eif2ak1/Raf1/Stk26/Cdc42bpg/Prkx/Nek6/Atm/Trpm7/Map3k19/Pak1/Mknk2/Stk32a	49
Panel D	KEGG Metabolic Pathways
		ID	Description	GeneRatio	BgRatio	RichFactor	FoldEnrichment	zScore	pvalue	p.adjust	qvalue	geneID	Count
		mmu04010	MAPK signaling pathway	46/760	299/9574	0.153846	1.93806	4.83896	9.0837e-06	0.00019855	0.000134311	Igf1r/Cacng8/Arrb1/Efna5/Nf1/Akt3/Sdk2/Gm29571/Map3k2/Dusp16/Insr/Map3k20/Map4k4/Map3k5/Cacna1d/Kit/Ppp3cb/Prkca/Myc/Fgfr1/Rps6ka3/Braf/Map3k1/Cacna1h/Nlk/Cacna1a/Dusp1/Ppp3cc/Prkacb/Pdgfb/Raf1/Mapk8ip1/Nfatc3/Rapgef2/Tab2/Dusp8/Rras2/Ppm1a/Cacnb2/Map3k14/Pak1/Cacna2d4/Map2k6/Mknk2/Map2k1/Rap1a/Rap1b/Crk	46
		mmu04015	Rap1 signaling pathway	40/760	214/9574	0.186916	2.35465	5.88491	2.40065e-07	1.09401e-05	7.40049e-06	Adcy9/Grin2b/Zfp609/Igf1r/Enah/Efna5/Afdn/Ctnnb1/Akt3/Sdk2/Rapgef1/Sipa1l3/Insr/Ctnnd1/Tiam1/Lpar1/Adcy1/Dock4/Lpar3/Kit/Prkca/Fgfr1/F2r/Gnao1/Braf/Gnaq/Prkcz/Sipa1l1/Pdgfb/Raf1/Arap3/Src/Rapgef2/Pik3r1/Selenom/Gnai3/Plcb1/Map2k6/Map2k1/Tln1/Rap1a/Rap1b/Crk	40
		mmu04310	Wnt signaling pathway	37/760	175/9574	0.211429	2.66344	6.52125	2.50373e-08	3.34539e-06	2.26301e-06	Daam2/Camk2g/Camk2a/Ccdc88c/Crebbp/Ctnnb1/Fzd2/Lrp6/Csnk2a1/Csnk2a2/Ppp3cb/Prkca/Myc/Prickle2/Axin2/Frzb/Serpinf1/Fzd8/Mcc/Nkd2/Nlk/Ppard/Ctnnd2/Sfrp4/Lrp5/Znrf3/Smad3/Ppp3cc/Sfrp1/Tle3/Prkacb/Nfatc3/Cul1/Ctbp1/Daam1/Plcb1/Tbl1xr1	37
		mmu04024	cAMP signaling pathway	36/760	224/9574	0.160714	2.02458	4.55625	3.32506e-05	0.000482133	0.000326142	Grin2c/Adcy9/Grin2b/Zfp609/Camk2g/Camk2a/Crebbp/Afdn/Atp2b2/Akt3/Sdk2/Ppp1r12a/Gli3/Ptch1/Tiam1/Pde3a/Adcy1/Cacna1d/Atp2b4/Adrb1/Gli1/F2r/Fxyd1/Braf/Prkacb/Raf1/Arap3/Creb1/Rras2/Pik3r1/Pak1/Selenom/Gnai3/Adcyap1r1/Map2k1/Gria1/Rap1a/Rap1b/Pde4d	36
		mmu04020	Calcium signaling pathway	34/760	255/9574	0.133333	1.67965	3.23009	0.0018546	0.0107567	0.00727643	Grin2c/Adcy9/Grin2b/Zfp609/Camk2g/Camk2a/Atp2b2/Itpkb/Ntrk3/Adcy1/Tpcn1/Cacna1d/Itpr2/Atp2b4/Ppp3cb/Prkca/Adrb1/Fgfr1/F2r/Sphk1/Nos3/Slc8a1/Gnaq/Cacna1h/P2rx5/Itpr3/Camk1d/Cacna1a/Ppp3cc/Prkacb/Pdgfb/Nfatc3/Phka1/Plcb1/P2rx4	34
		mmu04022	cGMP-PKG signaling pathway	32/760	172/9574	0.186047	2.3437	5.22155	4.27035e-06	0.00011352	7.67914e-05	Prkce/Adcy9/Atf6b/Atp2b2/Akt3/Sdk2/Ppp1r12a/Kcnma1/Insr/Gtf2i/Pde3a/Adcy1/Cacna1d/Itpr2/Atp2b4/Ppp3cb/Adrb1/Nppc/Nos3/Slc8a1/Myh6/Npr2/Gnaq/Itpr3/Ppp3cc/Irs1/Raf1/Nfatc3/Creb1/Selenom/Gnai3/Plcb1/Prkg1/Map2k1	32
		mmu04150	mTOR signaling pathway	25/760	158/9574	0.158228	1.99325	3.69658	0.00065279	0.00507903	0.00343574	Igf1r/Fnip1/Akt3/Sdk2/Fzd2/Stk11/Insr/Castor2/Lrp6/Mtor/Prkca/Fzd8/Rptor/Rps6ka3/Braf/Lrp5/Wdr24/Irs1/Raf1/Rragc/Wdr59/Atp6v1b2/Atp6v1g2/Pik3r1/Lpin2/Map2k1	25
		mmu04371	Apelin signaling pathway	23/760	139/9574	0.165468	2.08446	3.78175	0.000559223	0.0044598	0.00301686	Plat/Prkce/Adcy9/Akt3/Sdk2/Adcy1/Mtor/Itpr2/Spp1/Sphk1/Nos3/Slc8a1/Gnaq/Prkab1/Smad3/Itpr3/Prkacb/Raf1/Rras2/Hdac4/Selenom/Gnai3/Plcb1/Map2k1/Gng2	23
		mmu04072	Phospholipase	23/760	149/9574	0.154362	1.94456	3.41214	0.00148608	0.00894449	0.00605055	Adcy9/Akt3/Sdk2/Insr/Lpar1/Adcy1/Mtor/Lpar3/Kit/Prkca/F2r/Sphk1/Fyn/Pdgfb/Raf1/Shc1/Agpat4/Rras2/Pik3r1/Plpp2/Grm2/Grm4/Plcb1/Map2k1	23
		mmu04390	Hippo signaling pathway	23/760	158/9574	0.14557	1.83379	3.10312	0.00323053	0.015155	0.0102517	Bmpr2/Gli2/Tead1/Ctnnb1/Fzd2/Dlg4/Trp73/Myc/Axin2/Bmp7/Fzd8/Amot/Tead2/Scrib/Prkcz/Birc2/Nkd2/Bmp5/Lats1/Smad3/Bmp2/Ywhaq/Ywhah	23
		mmu04071	Sphingolipid signaling pathway	20/760	126/9574	0.15873	1.99958	3.31649	0.0021009	0.0119341	0.00807289	Prkce/S1pr3/Akt3/Sdk2/Map3k5/Prkca/Sphk1/Nos3/Gnaq/Prkcz/Fyn/Cers2/Raf1/Ctsd/Asah1/Nsmaf/Bcl2/Pik3r1/Selenom/Gnai3/Plcb1/Map2k1	20
		mmu04012	ErbB signaling pathway	17/760	84/9574	0.202381	2.54947	4.18826	0.000266977	0.00258078	0.00174578	Camk2g/Abl2/Camk2a/Akt3/Sdk2/Mtor/Cbl/Prkca/Myc/Braf/Raf1/Src/Shc1/Cblb/Pik3r1/Pak1/Map2k1/Crk	17
		mmu04066	HIF-1 signaling pathway	17/760	117/9574	0.145299	1.83039	2.65363	0.0106685	0.040515	0.0274066	Epas1/Camk2g/Igf1r/Camk2a/Crebbp/Akt3/Sdk2/Insr/Mtor/Prkca/Nos3/Trf/Eno2/Cul2/Bcl2/Pik3r1/Mknk2/Map2k1	17
		mmu04350	TGF-beta signaling pathway	16/760	110/9574	0.145455	1.83234	2.57814	0.0128776	0.0477668	0.0323121	Bmpr2/Crebbp/Sp1/Amhr2/Smad5/Smurf2/Rgma/Myc/Bmp7/Bmp5/Smad3/Trf/Bmp2/Zfyve9/Tfdp1/Cul1	16
		mmu04340	Hedgehog signaling pathway	15/760	58/9574	0.258621	3.25794	5.06458	3.19593e-05	0.000482133	0.000326142	Grk3/Gli2/Cdon/Arrb1/Csnk1g1/Gli3/Ptch1/Smurf2/Megf8/Gli1/Mgrn1/Prkacb/Bcl2/Gpr161/Cul1	15
		mmu04512	ECM-receptor interaction	15/760	89/9574	0.168539	2.12315	3.12579	0.00407621	0.0183142	0.0123888	Npnt/Zcchc14/Fn1/Lama5/Thbs4/Spp1/Lama2/Gp1bb/Thbs2/Frem2/Agrn/Itga6/Col9a3/Itga7/Fras1/Itgav	15
	PANTHER Pathways
		Panther_pathways	Background	Input	Expected	Over_Under	Fold_Enrichment	Pvalue	FDR
		P06664	Gonadotropin-releasing hormone receptor pathway	235	48	17.37	+	2.76	9.09e-11	7.31e-09
		P00057	Wnt signaling pathway	307	48	22.69	+	2.12	7.77e-07	3.13e-05
		P06959	CCKR signaling map	164	31	12.12	+	2.56	1.11e-06	3.57e-05
		P00019	Endothelin signaling pathway	85	21	6.28	+	3.34	6.75e-07	3.62e-05
		P00034	Integrin signalling pathway	189	33	13.97	+	2.36	3.64e-06	9.78e-05
		P00037	Ionotropic glutamate receptor pathway	48	14	3.55	+	3.95	6.05e-06	0.000139
		P00005	Angiogenesis	169	28	12.49	+	2.24	4.82e-05	0.00097
		P00021	FGF signaling pathway	122	22	9.02	+	2.44	8.07e-05	0.00144
		P00039	Metabotropic glutamate receptor group III pathway	69	15	5.10	+	2.94	0.000127	0.00204
		P00018	EGF receptor signaling pathway	133	23	9.83	+	2.34	0.000145	0.00212
		P00027	Heterotrimeric G-protein signaling pathway-Gq alpha and Go alpha mediated pathway	120	21	8.87	+	2.37	0.000277	0.00371
		P05911	Angiotensin II-stimulated signaling through G proteins and beta-arrestin	38	10	2.81	+	3.56	0.000329	0.00407
		P00043	Muscarinic acetylcholine receptor 2 and 4 signaling pathway	60	13	4.43	+	2.93	0.000363	0.00418
		P00059	p53 pathway	85	16	6.28	+	2.55	0.000442	0.00474
		P00031	Inflammation mediated by chemokine and cytokine signaling pathway	259	35	19.14	+	1.83	0.000475	0.00478

## Sheet: Figure 6G
Panel G	List of BMP Pathway related genes selected from the significant DEGs (Figure 6B)
	BMP1
	BMP10
	BMP15
	BMP2
	BMP3
	BMP4
	BMP5
	BMP6
	BMP7
	BMP8a
	BMP8b
	BMP15
	BMPR1a
	BMPR1b
	BMPR2
	BAMBI
	BMPER
	CER
	CHRD
	CHRDL1
	CHRDL2
	CRIM1
	Ctdsp1
	Ctdsp2
	DAN
	DAND5
	FTS
	FTSL1
	FTSL5
	GREM1
	GREM2
	ID1
	ID2
	ID3
	ID4
	MSX1
	MSX2
	NOG
	Ppm1a
	Ppm1h
	Ppm1e
	Ppp1r12a
	Ppp1r13b
	Ppp6r3
	NBL1
	RGMA
	SMAD1
	SMAD4
	SMAD5
	SMAD6
	SMAD7
	SMAD9
	SMURF1
	SMURF2
	TWSG1

## Sheet: Figure 6H
Panel H	Gapdh	0.97	0.97	1.06
	Sox5	0.3	0.3	0.28
	Axin2	0.55	0.67	0.63
	Huwe1	0.79	0.74	0.65
	Ythdf2	0.82	0.82	0.66
	Bmp2	0.89	0.82	0.82
	Bmp3	4.43	3.91	3.56
	Bmp7	0.83	0.93	0.95
	Bmpr1b	0.59	0.59	0.61
	Ftsl5	0.79	0.7	0.69
	Smurf2	1	1.04	1.08
	Ppm1h	0.85	0.78	0.82
	Ppm1a	0.73	0.73	0.76
	Ctdsp1	0.57	0.52	0.54
	Ctdsp2	0.7	0.73	1.02
	Id4	0.91	0.85	0.91
	Myc	0.98	1.02	0.42
	Ccna2	2.96	2.59	2.33
	Ccnb1	0.7	0.69	0.62
	Anapc2	1.53	1.48	1.26
	Mcm4	0.95	0.93	0.82

## Sheet: Figure 7
Panel E		Low			High
	Control	90.6	87.9	90.2	9.3	10.65	9.7
	Sox5null	93.2	82.3	76.4	18.6	17.4	22.5
Panel F	Ki67+ (%)	DFFDA high	DFFDA low		Panel F	Id4+ (%)	DFFDA high	DFFDA low		Panel F	pSmad1/5/9+ (%)	DFFDA high	DFFDA low
		15	52.56				57.5	6.14				88.89	39.38
		30.7692	38.3686				28.2051	4.53172				100	42.4779
		30.5556	42.4623				38.8889	5.02513				85.7143	33.908
Panel G	Ki67+ cells (%)	Control	Sox5null		Panel G	Id4+ cells (%)	Control	Sox5null		Panel G	pSmad1/5/9+ cells (%)	Control	Sox5null		Panel G	pSmad2S467+ cells (%)	Control	Sox5null
		46.4706	58.1176				7.2549	11.53				13.67	23.75				15.56	19.32
		34.3653	65.3846				7.73994	29.1209				17.6282	32.0359				14.1104	4.81
		44.2623	28.0967				7.9235	13.8973				16.9435	15.873				4.65116	2.57235
		32.9032	47.7341				6.45161	24.4713				12.0915	25				4.48718	1.59744
		50.6579	44.7368				8.22368	10.5263				12.1711	21.38				4.92308	11.14
		37.1212	44.918				6.43939	21.6393				10	13.44				25.0996	5.23
							7.59494	16.2577				17.4757	17.42				18.328	8.23
Panel I	Id4+ cells (%)		Control								Sox5null
		FGF2	9.76	4.16	3.48	6.87	7	5.629	5	5.806	17.949	16.207	12.933	11.68	12.461	10.882	8.966	12.581
		FGF2 + BMP4	42.64	32.06	31.99	39.4	42.295	65.975	40.181	52	68.7	61.28	47.89	40.54	54.072	71.028	50	65.064
Panel I	Id4- Ki67+ cells (%)		Control								Sox5null
		FGF2	41.12	49.208	51.3496	47.2946	43	38.0795	48	51.9355	37.3626	44.828	36.0277	41.5808	33.333	47.353	43.1034	57.4194
		FGF2 + BMP4	2.053	0.87006	3.88227	3.72915	13.77	6.639	4.66667	1.66667	0.869565	1.684	3.15789	4.72973	8.143	4.98442	4.83384	4.16667
Panel I	Id4+ Ki67- cells (%)		Control								Sox5null
		FGF2	2.61	1.37174	0.680837	2.64978	4.33333	3.64238	3.33333	3.54839	9.15751	7.24138	4.84988	6.87285	6.85358	3.52941	3.44828	3.87097
		FGF2 + BMP4	36.814	28.7789	27.7043	35.3694	28.1967	47.7178	34.139	45	61.7391	56.9	42.6316	35.8108	41.3681	44.5483	40	45.8333
Panel J	Ki67+/total cells (normalized)		Control							Sox5null
		FGF2	1	1	1	1	1	1	1	0.95615	1.16977	0.93652	0.927635	1.33235	0.97894	1.22024
		FGF2 + BMP4	1	1	1	1	1	1	1	1.51317	2.07474	1.4057	1.22878	1.26381	1.34852	2.6997
Panel K	pSmad1/5/9+/total (%)		Control				Sox5null
		F2	12.462	19.6078	10.8033	12.2924	48.595	41.6667	29.4118	46.7925
		F2 + Ngg	21.6306	3.90071	9.74026	11.0803	27.2727	17.2297	28.9062
		F2 + B4	78.972	64.8318	51.3245	81.877	83	88.9552	83.8828	84.7059
		F2 + B4 + Ngg	42.6357	32.3529	13.289	10.6707	59.3023	66.3594	44.3609
Panel L	Ki67+/total (%)		Control				Sox5null
		F2	55.0152	54.1176	48.7535	52.6646	72.2314	49	55.8824
		F2 + Ngg	69.5507	47.8723	54.8701	56.2327	68.1818	62.5	57.7703
		F2 + B4	12.6168	29.6636	29.4702	20.712	41	53.7313	38.4615
		F2 + B4 + Ngg	53.1008	47.4265	51.1628	54.5732	60.0858	65.8986	54.2208

[truncated: 6 more sheets: Figure 8, Figure S1, Figure S2, Figure S3, Figure S5, Figure S6]
