# Supplementary material for: Sox5 controls the establishment of quiescence in neural stem cells during postnatal development
Source: PLoS Biol. 2025 Jul 28;23(7):e3002654. doi: 10.1371/journal.pbio.3002654 (PMC12321142; doi:10.1371/journal.pbio.3002654)
Supplement: S2 Data — (ZIP) [file pbio.3002654.s008.zip]

Archive with 5 entries (4 files):
- S2_Data/
- S2_Data/S2_Data Fig 7C_FGF2.fcs
- S2_Data/S2_Data Fig 7C_FGF_2BMP4.fcs
- S2_Data/S2_Data S3B Fig_Control.fcs
- S2_Data/S2_Data S3D Fig_Sox5null.fcs
